# Supplementary material for: Human Observers and Automated Assessment of Dynamic Emotional Facial Expressions: KDEF-dyn Database Validation
Source: Front Psychol. 2018 Oct 26;9:2052. doi: 10.3389/fpsyg.2018.02052 (PMC6212581; doi:10.3389/fpsyg.2018.02052)
Supplement: DATASET S1 — Human and automated expression and action unit categorization. Measures of recognition performance by human observers and automated analysis for each KDEF-dyn stimulus. [file Data_Sheet_1.XLSX]

## Sheet: Hoja1
IDENTIFICATION OF VARIABLES IN THE
S1 Dataset. Human and automated expression and Action Unit categorization
Human Observers and Automated Assessment
of Dynamic Emotional Facial Expressions: KDEF-dyn Database Validation I
KDEF_ID: KDEF identity
SEX_MODEL: Sex of KDEF model
SEX_MOD_CATEG: Sex model category number
EXPRESSION: Emotional expression label
EXPRESSION_CATEG: Emotional expression category number
KDEF_STIMULUS: Identification of KDEF stimulus
KDEF_MORPH_SEQUENCE: Sequence of neutral to emotional expression
HUM_OBS_PERF: Expression categorization performance by human observers
HIT Probability: Probability of correct response
RTs_Hits: Reaction times for hits
Response_FE: Expression stimulus categorized as Fearful
Response_AN: Expression stimulus categorized as Angry
Response_DI: Expression stimulus categorized as Disgusted
Response_HA: Expression stimulus categorized as Happy
Response_SA: Expression stimulus categorized as Sad
Response_SU Expression stimulus categorized as Surprised
SUM: Sum of response probabilities
AUTOM_EXPR_FR0: Automated evidence of expression at frame 0 (Neutral face)
Joy_Frame0: Automated evidence of Joy at frame 0 (Neutral face)
Anger_Frame0: Automated evidence of Anger at frame 0 (Neutral face)
Surprise_Frame0: Automated evidence of Surprise at frame 0 (Neutral face)
Fear_Frame0: Automated evidence of Fear at frame 0 (Neutral face)
Contempt_Frame0: Automated evidence of Contempt at frame 0 (Neutral face)
Disgust_Frame0: Automated evidence of Disgust at frame 0 (Neutral face)
Sadness_Frame0: Automated evidence of Sadness at frame 0 (Neutral face)
Neutral_Frame0: Automated evidence of Neutrality at frame 0 (Neutral face)
Positive_Frame0: Automated evidence of Positive emotion at frame 0 (Neutral face)
Negative_Frame0: Automated evidence of Negative emotion at frame 0 (Neutral face)
AUTOM_AUs_FR0 Automated evidence of Action Units (AU) at frame 0 (Neutral face)
AU1_Frame0: Automated evidence of AU1 at frame 0 (Neutral face)
AU2_Frame0: Automated evidence of AU2 at frame 0 (Neutral face)
AU4_Frame0: Automated evidence of AU4 at frame 0 (Neutral face)
AU5_Frame0: Automated evidence of AU5 at frame 0 (Neutral face)
AU6_Frame0: Automated evidence of AU6 at frame 0 (Neutral face)
AU7_Frame0: Automated evidence of AU7 at frame 0 (Neutral face)
AU9_Frame0: Automated evidence of AU9 at frame 0 (Neutral face)
AU10_Frame0: Automated evidence of AU10 at frame 0 (Neutral face)
AU12_Frame0: Automated evidence of AU12 at frame 0 (Neutral face)
AU14_Frame0: Automated evidence of AU14 at frame 0 (Neutral face)
AU15_Frame0: Automated evidence of AU15 at frame 0 (Neutral face)
AU17_Frame0: Automated evidence of AU17 at frame 0 (Neutral face)
AU18_Frame0: Automated evidence of AU18 at frame 0 (Neutral face)
AU20_Frame0: Automated evidence of AU20 at frame 0 (Neutral face)
AU23_Frame0: Automated evidence of AU23 at frame 0 (Neutral face)
AU24_Frame0: Automated evidence of AU24 at frame 0 (Neutral face)
AU25_Frame0: Automated evidence of AU25 at frame 0 (Neutral face)
AU26_Frame0: Automated evidence of AU26 at frame 0 (Neutral face)
AU28_Frame0: Automated evidence of AU28 at frame 0 (Neutral face)
AU43_Frame0: Automated evidence of AU43 at frame 0 (Neutral face)
AUTOM_EXPR_FR30: Automated evidence of expression at frame 30 (full-blown Emotional face)
Joy_Frame30: Automated evidence of Joy at frame 30 (full-blown Emotional face)
Anger_Frame30: Automated evidence of Anger at frame 30 (full-blown Emotional face)
Surprise_Frame30: Automated evidence of Surprise at frame 30 (full-blown Emotional face)
Fear_Frame30: Automated evidence of Fear at frame 30 (full-blown Emotional face)
Contempt_Frame30: Automated evidence of Contempt at frame 30 (full-blown Emotional face)
Disgust_Frame30: Automated evidence of Disgust at frame 30 (full-blown Emotional face)
Sadness_Frame30: Automated evidence of Sadness at frame 30 (full-blown Emotional face)
Neutral_Frame30: Automated evidence of Neutrality at frame 30 (full-blown Emotional face)
Positive_Frame30: Automated evidence of Positive emotion at frame 30 (full-blown Emotional face)
Negative_Frame30: Automated evidence of Negative emotion at frame 30 (full-blown Emotional face)
AUTOM_AUs_FR30 Automated evidence of Action Units (AU) at frame 30 (full-blown Emotional face)
AU1_Frame30: Automated evidence of AU1 at frame 30 (full-blown Emotional face)
AU2_Frame30: Automated evidence of AU2 at frame 30 (full-blown Emotional face)
AU4_Frame30: Automated evidence of AU4 at frame 30 (full-blown Emotional face)
AU5_Frame30: Automated evidence of AU5 at frame 30 (full-blown Emotional face)
AU6_Frame30: Automated evidence of AU6 at frame 30 (full-blown Emotional face)
AU7_Frame30: Automated evidence of AU7 at frame 30 (full-blown Emotional face)
AU9_Frame30: Automated evidence of AU9 at frame 30 (full-blown Emotional face)
AU10_Frame30: Automated evidence of AU10 at frame 30 (full-blown Emotional face)
AU12_Frame30: Automated evidence of AU12 at frame 30 (full-blown Emotional face)
AU14_Frame30: Automated evidence of AU14 at frame 30 (full-blown Emotional face)
AU15_Frame30: Automated evidence of AU15 at frame 30 (full-blown Emotional face)
AU17_Frame30: Automated evidence of AU17 at frame 30 (full-blown Emotional face)
AU18_Frame30: Automated evidence of AU18 at frame 30 (full-blown Emotional face)
AU20_Frame30: Automated evidence of AU20 at frame 30 (full-blown Emotional face)
AU23_Frame30: Automated evidence of AU23 at frame 30 (full-blown Emotional face)
AU24_Frame30: Automated evidence of AU24 at frame 30 (full-blown Emotional face)
AU25_Frame30: Automated evidence of AU25 at frame 30 (full-blown Emotional face)
AU26_Frame30: Automated evidence of AU26 at frame 30 (full-blown Emotional face)
AU28_Frame30: Automated evidence of AU28 at frame 30 (full-blown Emotional face)
AU43_Frame30: Automated evidence of AU43 at frame 30 (full-blown Emotional face)
DIF_Fr30-Fr0_AUTOM_EXPR: Frame 30 minus Frame 0 Automated evidence of Expression
Joy_30_0: Frame 30 minus Frame 0 Automated evidence of Joy
Anger_30_0: Frame 30 minus Frame 0 Automated evidence of Anger
Surprise_30_0: Frame 30 minus Frame 0 Automated evidence of Surprise
Fear_30_0: Frame 30 minus Frame 0 Automated evidence of Fear
Contempt_30_0: Frame 30 minus Frame 0 Automated evidence of Contempt
Disgust_30_0: Frame 30 minus Frame 0 Automated evidence of Disgust
Sadness_30_0: Frame 30 minus Frame 0 Automated evidence of Sadness
Neutral_30_0: Frame 30 minus Frame 0 Automated evidence of Neutrality
Positive_30_0: Frame 30 minus Frame 0 Automated evidence of Positive emotion
Negative_30_0: Frame 30 minus Frame 0 Automated evidence of Negative emotion
DIF_Fr30-Fr0_AUTOM_AUs: Frame 30 minus Frame 0 Automated evidence of Action Units (AU)
AU1_30_0: Frame 30 minus Frame 0 Automated evidence of AU1
AU2_30_0: Frame 30 minus Frame 0 Automated evidence of AU2
AU4_30_0: Frame 30 minus Frame 0 Automated evidence of AU4
AU5_30_0: Frame 30 minus Frame 0 Automated evidence of AU5
AU6_30_0: Frame 30 minus Frame 0 Automated evidence of AU6
AU7_30_0: Frame 30 minus Frame 0 Automated evidence of AU7
AU9_30_0: Frame 30 minus Frame 0 Automated evidence of AU9
AU10_30_0: Frame 30 minus Frame 0 Automated evidence of AU10
AU12_30_0: Frame 30 minus Frame 0 Automated evidence of AU12
AU14_30_0: Frame 30 minus Frame 0 Automated evidence of AU14
AU15_30_0: Frame 30 minus Frame 0 Automated evidence of AU15
AU17_30_0: Frame 30 minus Frame 0 Automated evidence of AU17
AU18_30_0: Frame 30 minus Frame 0 Automated evidence of AU18
AU20_30_0: Frame 30 minus Frame 0 Automated evidence of AU20
AU23_30_0: Frame 30 minus Frame 0 Automated evidence of AU23
AU24_30_0: Frame 30 minus Frame 0 Automated evidence of AU24
AU25_30_0: Frame 30 minus Frame 0 Automated evidence of AU25
AU26_30_0: Frame 30 minus Frame 0 Automated evidence of AU26
AU28_30_0: Frame 30 minus Frame 0 Automated evidence of AU28
AU43_30_0: Frame 30 minus Frame 0 Automated evidence of AU43

## Sheet: Hoja2
KDEF_ID	SEX_MODEL	SEX_MOD_CATEG	EXPRESSION	EXPRESSION_CATEG	KDEF_STIMULUS	KDEF_MORPH_SEQUENCE	HUM_OBS_PERF	HIT Probability	RTs_Hits	Response_FE	Response_AN	Response_DI	Response_HA	Response_SA	Response_SU	SUM	AUTOM_EXPR_FR0	Joy_Frame0	Anger_Frame0	Surprise_Frame0	Fear_Frame0	Contempt_Frame0	Disgust_Frame0	Sadness_Frame0	Neutral_Frame0	Positive_Frame0	Negative_Frame0	AUTOM_AUs_FR0	AU1_Frame0	AU2_Frame0	AU4_Frame0	AU5_Frame0	AU6_Frame0	AU7_Frame0	AU9_Frame0	AU10_Frame0	AU12_Frame0	AU14_Frame0	AU15_Frame0	AU17_Frame0	AU18_Frame0	AU20_Frame0	AU23_Frame0	AU24_Frame0	AU25_Frame0	AU26_Frame0	AU28_Frame0	AU43_Frame0	AUTOM_EXPR_FR30
F01	FEMALE	2	FEAR	1	F01FES	F01-NE-FE	.	0.667	1570	0.667	0.01	0.146	0	0.021	0.156	1	.	-4.41	-2.65	-1.84	-0.24	-1.29	-3.47	-1.54	2.44	-4.41	-0.24	.	-0.62	-0.16	-1.24	0.74	-2.35	-0.75	-5.31	-1.57	-1.98	-1.61	-0.85	-1.79	-1.11	-0.8	-0.99	-1.16	-1.79	-2.31	-3.93	-3.72	.
F01	FEMALE	2	ANGER	2	F01ANS	F01-NE-AN	.	0.948	1009	0.01	0.948	0	0	0.021	0.021	1	.	-4.28	-2.67	-1.95	-0.36	-1.29	-3.45	-1.56	2.51	-4.28	-0.36	.	-0.7	-0.23	-1.29	0.67	-2.35	-0.79	-5.34	-1.59	-1.98	-1.61	-0.86	-1.81	-1.14	-0.78	-0.99	-1.16	-1.81	-2.33	-3.88	-3.83	.
F01	FEMALE	2	DISGUST	3	F01DIS	F01-NE-DI	.	0.729	1484	0.073	0.177	0.729	0	0.021	0	1	.	-4.28	-2.67	-1.95	-0.36	-1.29	-3.45	-1.56	2.51	-4.28	-0.36	.	-0.7	-0.23	-1.29	0.67	-2.35	-0.79	-5.34	-1.59	-1.98	-1.61	-0.86	-1.81	-1.14	-0.78	-0.99	-1.16	-1.81	-2.33	-3.88	-3.83	.
F01	FEMALE	2	HAPPINESS	4	F01HAS	F01-NE-HA	.	0.979	870	0.01	0.01	0	0.979	0	0	1	.	-4.29	-2.67	-1.95	-0.36	-1.29	-3.46	-1.56	2.52	-4.29	-0.36	.	-0.71	-0.23	-1.29	0.68	-2.35	-0.79	-5.35	-1.6	-1.98	-1.62	-0.87	-1.81	-1.14	-0.78	-0.99	-1.16	-1.81	-2.34	-3.88	-3.83	.
F01	FEMALE	2	SADNESS	5	F01SAS	F01-NE-SA	.	0.719	1379	0.208	0.031	0.021	0	0.719	0.021	1	.	-4.36	-2.46	-1.96	-0.41	-1.31	-3.22	-1.45	2.4	-4.36	-0.41	.	-0.65	-0.16	-1.25	0.66	-2.22	-0.71	-5.06	-1.49	-1.96	-1.67	-0.69	-1.69	-1.05	-0.74	-1.02	-1.11	-1.81	-2.35	-3.88	-3.62	.
F01	FEMALE	2	SURPRISE	6	F01SUS	F01-NE-SU	.	0.958	1076	0	0	0	0.042	0	0.958	1	.	-4.28	-2.67	-1.95	-0.36	-1.29	-3.45	-1.56	2.51	-4.28	-0.36	.	-0.7	-0.23	-1.29	0.67	-2.35	-0.79	-5.34	-1.59	-1.98	-1.61	-0.86	-1.81	-1.14	-0.78	-0.99	-1.16	-1.81	-2.33	-3.88	-3.83	.
F02	FEMALE	2	FEAR	1	F02FES	F02-NE-FE	.	0.74	1431	0.74	0.01	0	0	0.031	0.219	1	.	-3.57	-2.04	-3.02	-0.59	-1.25	-2.17	-0.7	2	-3.57	-0.59	.	-0.63	-0.32	-0.6	-0.22	-1.29	-0.51	-3.93	-0.86	-1.31	-1.16	-0.41	-1.22	-1.39	-0.62	-0.76	-0.83	-2.19	-2.47	-2.91	-2.85	.
F02	FEMALE	2	ANGER	2	F02ANS	F02-NE-AN	.	0.938	1113	0.01	0.938	0.042	0	0.01	0	1	.	-3.57	-2.05	-3.01	-0.59	-1.25	-2.18	-0.7	2	-3.57	-0.59	.	-0.63	-0.32	-0.6	-0.22	-1.3	-0.51	-3.94	-0.87	-1.32	-1.17	-0.41	-1.22	-1.38	-0.62	-0.76	-0.83	-2.2	-2.47	-2.91	-2.85	.
F02	FEMALE	2	DISGUST	3	F02DIS	F02-NE-DI	.	0.698	1405	0.24	0.052	0.698	0	0.01	0	1	.	-3.59	-1.94	-2.92	-0.45	-1.31	-2.2	-0.59	1.9	-3.59	-0.45	.	-0.6	-0.33	-0.49	-0.2	-1.26	-0.54	-3.76	-0.82	-1.29	-1.11	-0.33	-1.09	-1.25	-0.55	-0.63	-0.7	-2.19	-2.39	-2.8	-2.68	.
F02	FEMALE	2	HAPPINESS	4	F02HAS	F02-NE-HA	.	0.979	898	0	0	0.021	0.979	0	0	1	.	-3.57	-2.05	-3.01	-0.59	-1.25	-2.18	-0.7	2.01	-3.57	-0.59	.	-0.63	-0.32	-0.6	-0.22	-1.3	-0.51	-3.94	-0.87	-1.32	-1.17	-0.41	-1.22	-1.39	-0.62	-0.76	-0.84	-2.2	-2.47	-2.91	-2.86	.
F02	FEMALE	2	SADNESS	5	F02SAS	F02-NE-SA	.	0.833	1146	0.125	0.021	0	0	0.833	0.021	1	.	-3.57	-2.04	-3.02	-0.59	-1.25	-2.17	-0.7	2	-3.57	-0.59	.	-0.63	-0.32	-0.6	-0.22	-1.29	-0.51	-3.93	-0.86	-1.31	-1.16	-0.41	-1.22	-1.39	-0.62	-0.76	-0.83	-2.19	-2.47	-2.91	-2.85	.
F02	FEMALE	2	SURPRISE	6	F02SUS	F02-NE-SU	.	0.979	1021	0.021	0	0	0	0	0.979	1	.	-3.57	-2.04	-3.02	-0.59	-1.25	-2.18	-0.7	2	-3.57	-0.59	.	-0.63	-0.32	-0.6	-0.22	-1.3	-0.51	-3.93	-0.87	-1.31	-1.16	-0.41	-1.22	-1.39	-0.62	-0.76	-0.83	-2.19	-2.47	-2.91	-2.85	.
F03	FEMALE	2	FEAR	1	F03FES	F03-NE-FE	.	0.563	1940	0.563	0	0.302	0.031	0.073	0.031	1	.	-2.88	-3.95	-2.1	-0.83	-0.47	-2.99	-2.26	2.22	-2.88	-0.47	.	0.97	1.26	-1.35	0.49	-1.38	-0.36	-5.95	-1.83	-1.05	-1.16	-1.71	-2.17	-2.53	-1.47	-1.32	-1.65	-1.74	-2.47	-4.13	-3.35	.
F03	FEMALE	2	ANGER	2	F03ANS	F03-NE-AN	.	0.958	1133	0.01	0.958	0.021	0	0	0.01	1	.	-2.88	-3.95	-2.1	-0.83	-0.47	-2.99	-2.26	2.22	-2.88	-0.47	.	0.97	1.26	-1.35	0.49	-1.38	-0.36	-5.95	-1.83	-1.05	-1.16	-1.71	-2.17	-2.53	-1.47	-1.32	-1.65	-1.74	-2.47	-4.13	-3.35	.
F03	FEMALE	2	DISGUST	3	F03DIS	F03-NE-DI	.	0.948	1130	0	0.01	0.948	0	0.021	0.021	1	.	-2.88	-3.95	-2.1	-0.83	-0.47	-2.99	-2.26	2.22	-2.88	-0.47	.	0.97	1.26	-1.35	0.49	-1.38	-0.36	-5.95	-1.83	-1.05	-1.16	-1.71	-2.17	-2.53	-1.47	-1.32	-1.65	-1.74	-2.47	-4.13	-3.35	.
F03	FEMALE	2	HAPPINESS	4	F03HAS	F03-NE-HA	.	1	940	0	0	0	1	0	0	1	.	-2.88	-3.95	-2.1	-0.83	-0.47	-2.99	-2.26	2.22	-2.88	-0.47	.	0.97	1.26	-1.35	0.49	-1.38	-0.36	-5.95	-1.83	-1.05	-1.16	-1.71	-2.17	-2.53	-1.47	-1.32	-1.65	-1.74	-2.47	-4.13	-3.35	.
F03	FEMALE	2	SADNESS	5	F03SAS	F03-NE-SA	.	0.781	1235	0.146	0.01	0.052	0	0.781	0.01	1	.	-2.95	-4.06	-2.21	-0.89	-0.54	-3.03	-2.15	2.18	-2.95	-0.54	.	1.09	1.38	-1.3	0.46	-1.32	-0.31	-6.09	-1.84	-1.06	-1.28	-1.64	-2.22	-2.65	-1.45	-1.4	-1.71	-1.7	-2.55	-4.3	-3.35	.
F03	FEMALE	2	SURPRISE	6	F03SUS	F03-NE-SU	.	0.958	1021	0.01	0	0	0.031	0	0.958	1	.	-2.88	-3.95	-2.1	-0.83	-0.47	-2.99	-2.26	2.22	-2.88	-0.47	.	0.97	1.26	-1.35	0.49	-1.38	-0.36	-5.95	-1.83	-1.05	-1.16	-1.71	-2.17	-2.53	-1.47	-1.32	-1.65	-1.74	-2.47	-4.13	-3.35	.
F05	FEMALE	2	FEAR	1	F05FES	F05-NE-FE	.	0.719	1367	0.719	0	0	0.01	0.052	0.219	1	.	-1.8	-2.92	-1.08	-0.99	-0.9	-1.54	-2.71	2.54	-1.8	-0.9	.	-1.03	-0.49	-1.27	-0.51	-1.02	-0.89	-3.96	-0.83	-1	-1.29	-2.17	-2.27	-1.54	-0.68	-1.22	-2.15	-0.65	-1.21	-2.54	-1.73	.
F05	FEMALE	2	ANGER	2	F05ANS	F05-NE-AN	.	0.948	1146	0.031	0.948	0.01	0	0.01	0	1	.	-1.8	-2.92	-1.08	-0.99	-0.9	-1.54	-2.71	2.54	-1.8	-0.9	.	-1.03	-0.49	-1.27	-0.51	-1.02	-0.89	-3.96	-0.83	-1	-1.29	-2.17	-2.27	-1.54	-0.67	-1.22	-2.15	-0.64	-1.2	-2.54	-1.74	.
F05	FEMALE	2	DISGUST	3	F05DIS	F05-NE-DI	.	0.708	1207	0	0.281	0.708	0	0	0.01	1	.	-1.8	-2.92	-1.08	-0.99	-0.9	-1.54	-2.71	2.54	-1.8	-0.9	.	-1.03	-0.49	-1.27	-0.51	-1.02	-0.89	-3.96	-0.83	-1	-1.29	-2.17	-2.27	-1.54	-0.68	-1.22	-2.15	-0.65	-1.21	-2.54	-1.73	.
F05	FEMALE	2	HAPPINESS	4	F05HAS	F05-NE-HA	.	0.979	860	0	0	0.021	0.979	0	0	1	.	-1.8	-2.92	-1.07	-1	-0.9	-1.53	-2.71	2.54	-1.8	-0.9	.	-1.03	-0.49	-1.27	-0.51	-1.02	-0.89	-3.96	-0.83	-1	-1.29	-2.17	-2.27	-1.53	-0.68	-1.22	-2.15	-0.65	-1.21	-2.54	-1.73	.
F05	FEMALE	2	SADNESS	5	F05SAS	F05-NE-SA	.	0.823	1428	0.042	0.052	0.083	0	0.823	0	1	.	-1.8	-2.92	-1.08	-0.99	-0.9	-1.54	-2.71	2.54	-1.8	-0.9	.	-1.03	-0.49	-1.27	-0.51	-1.02	-0.89	-3.96	-0.83	-1	-1.29	-2.17	-2.27	-1.54	-0.67	-1.22	-2.15	-0.64	-1.2	-2.54	-1.74	.
F05	FEMALE	2	SURPRISE	6	F05SUS	F05-NE-SU	.	0.885	1244	0	0	0	0.115	0	0.885	1	.	-1.8	-2.92	-1.08	-0.99	-0.9	-1.54	-2.71	2.54	-1.8	-0.9	.	-1.03	-0.49	-1.27	-0.51	-1.02	-0.89	-3.96	-0.83	-1	-1.29	-2.17	-2.27	-1.54	-0.68	-1.22	-2.15	-0.65	-1.21	-2.54	-1.73	.
F07	FEMALE	2	FEAR	1	F07FES	F07-NE-FE	.	0.792	1197	0.792	0	0.01	0	0.135	0.063	1	.	-1.44	-1.47	-4.16	-0.51	-0.9	-2.34	-2.07	1.39	-1.44	-0.51	.	-1.3	-1.12	-0.93	0.1	-1.33	-0.39	-4.45	-1.26	-0.73	-0.93	-2.11	-1.72	-2.14	0.12	-0.57	-1.1	-1.27	-2.09	-2.56	-3.21	.
F07	FEMALE	2	ANGER	2	F07ANS	F07-NE-AN	.	0.865	1178	0.063	0.865	0.052	0	0.021	0	1	.	-1.44	-1.47	-4.16	-0.51	-0.9	-2.34	-2.07	1.39	-1.44	-0.51	.	-1.3	-1.12	-0.93	0.1	-1.33	-0.39	-4.45	-1.26	-0.73	-0.93	-2.11	-1.72	-2.14	0.12	-0.57	-1.1	-1.27	-2.09	-2.56	-3.21	.
F07	FEMALE	2	DISGUST	3	F07DIS	F07-NE-DI	.	0.948	1057	0.031	0	0.948	0	0.01	0.01	1	.	-1.44	-1.47	-4.16	-0.51	-0.9	-2.34	-2.07	1.39	-1.44	-0.51	.	-1.3	-1.12	-0.93	0.1	-1.33	-0.39	-4.45	-1.26	-0.73	-0.93	-2.11	-1.72	-2.14	0.12	-0.57	-1.1	-1.27	-2.09	-2.56	-3.21	.
F07	FEMALE	2	HAPPINESS	4	F07HAS	F07-NE-HA	.	0.99	912	0	0	0.01	0.99	0	0	1	.	-1.44	-1.47	-4.16	-0.51	-0.9	-2.34	-2.07	1.4	-1.44	-0.51	.	-1.3	-1.12	-0.93	0.1	-1.33	-0.39	-4.45	-1.26	-0.73	-0.93	-2.11	-1.72	-2.14	0.12	-0.57	-1.1	-1.27	-2.09	-2.56	-3.21	.
F07	FEMALE	2	SADNESS	5	F07SAS	F07-NE-SA	.	0.917	1119	0.073	0	0.01	0	0.917	0	1	.	-1.44	-1.47	-4.16	-0.51	-0.9	-2.34	-2.07	1.39	-1.44	-0.51	.	-1.3	-1.12	-0.93	0.1	-1.33	-0.39	-4.45	-1.26	-0.73	-0.93	-2.11	-1.72	-2.14	0.12	-0.57	-1.1	-1.27	-2.09	-2.56	-3.21	.
F07	FEMALE	2	SURPRISE	6	F07SUS	F07-NE-SU	.	0.698	1297	0.01	0	0	0.292	0	0.698	1	.	-1.44	-1.47	-4.16	-0.51	-0.9	-2.34	-2.07	1.39	-1.44	-0.51	.	-1.3	-1.12	-0.93	0.1	-1.33	-0.39	-4.45	-1.26	-0.73	-0.93	-2.11	-1.72	-2.14	0.12	-0.57	-1.1	-1.27	-2.09	-2.56	-3.21	.
F09	FEMALE	2	FEAR	1	F09FES	F09-NE-FE	.	0.865	1384	0.865	0.01	0.042	0.01	0.021	0.052	1	.	-4.85	-2.35	-2.73	-2.32	-1.7	-2.02	-2.17	2.87	-4.85	-1.7	.	-1.56	-1.01	-1.3	-1.06	-1.9	-0.79	-4.01	-1.52	-2.25	-2.01	-2.45	-2.21	-1.92	-1.85	-1.21	-1.9	-1.21	-1.66	-4.34	-2.61	.
F09	FEMALE	2	ANGER	2	F09ANS	F09-NE-AN	.	0.979	1127	0.01	0.979	0.01	0	0	0	1	.	-4.85	-2.35	-2.73	-2.32	-1.7	-2.02	-2.17	2.87	-4.85	-1.7	.	-1.56	-1.01	-1.3	-1.06	-1.9	-0.79	-4.01	-1.52	-2.25	-2.01	-2.45	-2.21	-1.92	-1.85	-1.21	-1.9	-1.21	-1.66	-4.34	-2.61	.
F09	FEMALE	2	DISGUST	3	F09DIS	F09-NE-DI	.	0.917	1044	0.01	0.052	0.917	0	0.021	0	1	.	-4.86	-2.34	-2.73	-2.32	-1.7	-2.02	-2.18	2.87	-4.86	-1.7	.	-1.56	-1.02	-1.3	-1.06	-1.9	-0.79	-4	-1.51	-2.26	-2.02	-2.45	-2.21	-1.92	-1.86	-1.21	-1.9	-1.21	-1.66	-4.34	-2.61	.
F09	FEMALE	2	HAPPINESS	4	F09HAS	F09-NE-HA	.	1	757	0	0	0	1	0	0	1	.	-4.84	-2.35	-2.72	-2.31	-1.69	-2.03	-2.18	2.87	-4.84	-1.69	.	-1.56	-1.02	-1.3	-1.06	-1.9	-0.8	-4.01	-1.52	-2.25	-2.01	-2.44	-2.2	-1.91	-1.85	-1.2	-1.89	-1.21	-1.65	-4.33	-2.61	.
F09	FEMALE	2	SADNESS	5	F09SAS	F09-NE-SA	.	0.958	1054	0.031	0.01	0	0	0.958	0	1	.	-4.84	-2.34	-2.74	-2.31	-1.69	-2.03	-2.18	2.87	-4.84	-1.69	.	-1.56	-1.02	-1.3	-1.06	-1.9	-0.79	-4.01	-1.52	-2.25	-2.01	-2.45	-2.21	-1.92	-1.85	-1.2	-1.89	-1.21	-1.66	-4.33	-2.61	.
F09	FEMALE	2	SURPRISE	6	F09SUS	F09-NE-SU	.	0.958	984	0.01	0.01	0	0.021	0	0.958	1	.	-4.85	-2.35	-2.73	-2.32	-1.7	-2.02	-2.17	2.87	-4.85	-1.7	.	-1.56	-1.01	-1.3	-1.06	-1.9	-0.79	-4.01	-1.52	-2.25	-2.01	-2.45	-2.21	-1.92	-1.85	-1.21	-1.9	-1.21	-1.66	-4.34	-2.61	.
F11	FEMALE	2	FEAR	1	F11FES	F11-NE-FE	.	0.542	1612	0.542	0.021	0.094	0	0	0.344	1	.	-1.91	-1.62	-2.14	-0.01	0.21	-2.38	-1.81	1.14	-1.91	0.21	.	-0.74	-0.35	-0.61	0.88	-1.29	-0.18	-3.9	-1.2	-0.57	-0.46	-1.24	-1.42	-1.21	-0.23	-0.47	-0.77	-1.46	-1.87	-2.46	-2.54	.
F11	FEMALE	2	ANGER	2	F11ANS	F11-NE-AN	.	0.792	1264	0.01	0.792	0.198	0	0	0	1	.	-1.91	-1.62	-2.14	-0.01	0.21	-2.38	-1.81	1.14	-1.91	0.21	.	-0.74	-0.35	-0.61	0.88	-1.29	-0.18	-3.9	-1.2	-0.57	-0.46	-1.24	-1.42	-1.21	-0.23	-0.47	-0.77	-1.46	-1.87	-2.47	-2.54	.
F11	FEMALE	2	DISGUST	3	F11DIS	F11-NE-DI	.	0.917	1113	0.021	0.063	0.917	0	0	0	1	.	-1.91	-1.62	-2.14	-0.01	0.21	-2.38	-1.81	1.14	-1.91	0.21	.	-0.74	-0.35	-0.61	0.88	-1.29	-0.18	-3.9	-1.2	-0.57	-0.46	-1.24	-1.42	-1.21	-0.23	-0.47	-0.77	-1.46	-1.87	-2.47	-2.54	.
F11	FEMALE	2	HAPPINESS	4	F11HAS	F11-NE-HA	.	1	873	0	0	0	1	0	0	1	.	-1.9	-1.62	-2.14	0	0.21	-2.38	-1.81	1.14	-1.9	0.21	.	-0.74	-0.34	-0.61	0.89	-1.29	-0.18	-3.91	-1.2	-0.57	-0.46	-1.24	-1.43	-1.22	-0.23	-0.47	-0.77	-1.46	-1.87	-2.46	-2.54	.
F11	FEMALE	2	SADNESS	5	F11SAS	F11-NE-SA	.	1	1168	0	0	0	0	1	0	1	.	-1.65	-1.88	-1.86	0.13	0.15	-2.44	-1.86	1.37	-1.65	0.15	.	-0.61	-0.18	-0.75	0.94	-1.28	-0.17	-4.11	-1.29	-0.68	-0.47	-1.36	-1.51	-1.41	-0.29	-0.56	-0.81	-1.45	-1.76	-2.49	-2.47	.
F11	FEMALE	2	SURPRISE	6	F11SUS	F11-NE-SU	.	0.938	1235	0.052	0.01	0	0	0	0.938	1	.	-1.91	-1.62	-2.14	-0.01	0.21	-2.38	-1.81	1.14	-1.91	0.21	.	-0.74	-0.35	-0.61	0.88	-1.29	-0.18	-3.9	-1.2	-0.57	-0.46	-1.24	-1.42	-1.21	-0.23	-0.47	-0.77	-1.46	-1.87	-2.47	-2.54	.
F13	FEMALE	2	FEAR	1	F13FES	F13-NE-FE	.	0.573	1602	0.573	0	0	0.01	0.01	0.406	1	.	-1.14	-3.07	-2.61	-1.93	1.12	-2.94	-2.93	1.35	-1.14	1.12	.	-1.04	-0.54	-1.31	0.01	-1.13	-0.54	-4.2	-1.5	-0.25	-0.15	-2.08	-2.08	-1.1	-1.46	-0.44	-1.1	-1.59	-1.87	-2.89	-3.01	.
F13	FEMALE	2	ANGER	2	F13ANS	F13-NE-AN	.	0.719	1263	0.052	0.719	0.229	0	0	0	1	.	-1.14	-3.07	-2.61	-1.93	1.12	-2.93	-2.94	1.35	-1.14	1.12	.	-1.04	-0.54	-1.31	0.01	-1.13	-0.54	-4.19	-1.5	-0.25	-0.16	-2.08	-2.08	-1.1	-1.46	-0.45	-1.1	-1.58	-1.87	-2.89	-3.01	.
F13	FEMALE	2	DISGUST	3	F13DIS	F13-NE-DI	.	0.979	1006	0.021	0	0.979	0	0	0	1	.	-1.15	-3.06	-2.61	-1.92	1.12	-2.93	-2.93	1.36	-1.15	1.12	.	-1.04	-0.54	-1.31	0.01	-1.13	-0.54	-4.2	-1.5	-0.25	-0.16	-2.08	-2.08	-1.1	-1.46	-0.45	-1.1	-1.59	-1.87	-2.89	-3.01	.
F13	FEMALE	2	HAPPINESS	4	F13HAS	F13-NE-HA	.	1	873	0	0	0	1	0	0	1	.	-1.12	-3.06	-2.64	-1.98	1.15	-2.94	-2.96	1.32	-1.12	1.15	.	-1.05	-0.55	-1.32	0	-1.11	-0.53	-4.17	-1.5	-0.23	-0.13	-2.1	-2.06	-1.08	-1.48	-0.42	-1.08	-1.6	-1.87	-2.89	-3	.
F13	FEMALE	2	SADNESS	5	F13SAS	F13-NE-SA	.	0.958	1177	0.021	0.021	0	0	0.958	0	1	.	-1.16	-3.01	-2.65	-1.88	0.9	-2.89	-2.79	1.5	-1.16	0.9	.	-0.99	-0.57	-1.25	-0.12	-1.26	-0.63	-4.2	-1.47	-0.36	-0.19	-2.03	-2.02	-1.03	-1.3	-0.41	-1.02	-1.54	-1.83	-2.69	-2.95	.
F13	FEMALE	2	SURPRISE	6	F13SUS	F13-NE-SU	.	0.958	1016	0	0	0	0.042	0	0.958	1	.	-1.11	-3.08	-2.61	-1.93	1.11	-2.96	-2.94	1.36	-1.11	1.11	.	-1.05	-0.54	-1.32	0.01	-1.14	-0.55	-4.21	-1.51	-0.24	-0.15	-2.09	-2.08	-1.1	-1.46	-0.44	-1.09	-1.58	-1.87	-2.89	-3.01	.
F14	FEMALE	2	FEAR	1	F14FES	F14-NE-FE	.	0.698	1520	0.698	0	0.01	0.01	0	0.281	1	.	-5.93	-3.69	-1.23	-1.48	-2.24	-3.4	-1.4	2.88	-5.93	-1.4	.	-0.69	-0.51	-1.27	0.11	-2.58	-1.19	-4.93	-1.78	-2.6	-2.13	-0.62	-1.34	-1.16	-0.86	-1.26	-1.72	-1.45	-1.67	-3.98	-3.3	.
F14	FEMALE	2	ANGER	2	F14ANS	F14-NE-AN	.	0.969	1075	0.021	0.969	0	0	0.01	0	1	.	-5.93	-3.69	-1.23	-1.48	-2.24	-3.4	-1.4	2.88	-5.93	-1.4	.	-0.69	-0.51	-1.27	0.11	-2.58	-1.19	-4.93	-1.78	-2.6	-2.13	-0.62	-1.34	-1.16	-0.86	-1.26	-1.72	-1.45	-1.67	-3.98	-3.3	.
F14	FEMALE	2	DISGUST	3	F14DIS	F14-NE-DI	.	0.958	1023	0	0.031	0.958	0	0	0.01	1	.	-5.93	-3.69	-1.23	-1.48	-2.24	-3.4	-1.4	2.88	-5.93	-1.4	.	-0.69	-0.51	-1.27	0.11	-2.58	-1.19	-4.93	-1.78	-2.6	-2.13	-0.62	-1.34	-1.16	-0.86	-1.26	-1.72	-1.45	-1.67	-3.98	-3.3	.
F14	FEMALE	2	HAPPINESS	4	F14HAS	F14-NE-HA	.	0.99	874	0	0	0	0.99	0	0.01	1	.	-6.03	-3.76	-1.01	-1.62	-2.2	-3.52	-1.65	2.98	-6.03	-1.62	.	-0.68	-0.48	-1.29	0.05	-2.37	-1.18	-4.71	-2.01	-2.58	-2.09	-0.84	-1.45	-0.76	-1.19	-1.17	-1.78	-1.46	-1.6	-4.08	-3.27	.
F14	FEMALE	2	SADNESS	5	F14SAS	F14-NE-SA	.	0.844	1177	0.146	0	0	0	0.844	0.01	1	.	-5.93	-3.69	-1.23	-1.48	-2.24	-3.4	-1.4	2.88	-5.93	-1.4	.	-0.69	-0.51	-1.27	0.11	-2.58	-1.19	-4.93	-1.78	-2.6	-2.13	-0.62	-1.34	-1.16	-0.86	-1.26	-1.72	-1.45	-1.67	-3.98	-3.3	.
F14	FEMALE	2	SURPRISE	6	F14SUS	F14-NE-SU	.	0.958	1054	0.042	0	0	0	0	0.958	1	.	-5.93	-3.69	-1.23	-1.48	-2.24	-3.4	-1.4	2.88	-5.93	-1.4	.	-0.69	-0.51	-1.27	0.11	-2.58	-1.19	-4.93	-1.78	-2.6	-2.13	-0.62	-1.34	-1.16	-0.86	-1.26	-1.72	-1.45	-1.67	-3.98	-3.3	.
F16	FEMALE	2	FEAR	1	F16FES	F16-NE-FE	.	0.844	1351	0.844	0.01	0.021	0	0	0.125	1	.	-3.76	-0.73	-4.66	-1.55	-0.65	-1.91	-2.49	1.46	-3.76	-0.65	.	-1.98	-1.46	-0.37	-0.14	-1.09	0.19	-3.06	-1.48	-1.25	-1.23	-1.88	-1.39	-1.68	-0.24	-0.91	-1.12	-1.74	-2.33	-2.74	-2.87	.
F16	FEMALE	2	ANGER	2	F16ANS	F16-NE-AN	.	0.979	1124	0.021	0.979	0	0	0	0	1	.	-3.76	-0.73	-4.66	-1.55	-0.65	-1.91	-2.49	1.46	-3.76	-0.65	.	-1.98	-1.46	-0.37	-0.14	-1.09	0.19	-3.06	-1.48	-1.25	-1.23	-1.88	-1.39	-1.68	-0.24	-0.91	-1.12	-1.74	-2.33	-2.74	-2.87	.
F16	FEMALE	2	DISGUST	3	F16DIS	F16-NE-DI	.	0.51	1444	0.021	0.458	0.51	0	0	0.01	1	.	-3.76	-0.73	-4.66	-1.55	-0.65	-1.91	-2.49	1.46	-3.76	-0.65	.	-1.98	-1.46	-0.37	-0.14	-1.09	0.19	-3.06	-1.48	-1.25	-1.23	-1.88	-1.39	-1.68	-0.24	-0.91	-1.12	-1.74	-2.33	-2.74	-2.87	.
F16	FEMALE	2	HAPPINESS	4	F16HAS	F16-NE-HA	.	0.771	1206	0	0	0.01	0.771	0	0.219	1	.	-3.76	-0.73	-4.67	-1.55	-0.65	-1.91	-2.49	1.46	-3.76	-0.65	.	-1.98	-1.46	-0.37	-0.14	-1.09	0.19	-3.05	-1.48	-1.25	-1.23	-1.88	-1.39	-1.68	-0.24	-0.91	-1.12	-1.74	-2.33	-2.74	-2.87	.
F16	FEMALE	2	SADNESS	5	F16SAS	F16-NE-SA	.	0.5	1112	0.313	0	0.177	0	0.5	0.01	1	.	-3.76	-0.73	-4.66	-1.55	-0.65	-1.91	-2.49	1.46	-3.76	-0.65	.	-1.98	-1.46	-0.37	-0.14	-1.09	0.19	-3.06	-1.48	-1.25	-1.23	-1.88	-1.39	-1.68	-0.24	-0.91	-1.12	-1.74	-2.33	-2.74	-2.87	.
F16	FEMALE	2	SURPRISE	6	F16SUS	F16-NE-SU	.	0.99	1013	0.01	0	0	0	0	0.99	1	.	-3.76	-0.73	-4.66	-1.55	-0.65	-1.91	-2.49	1.46	-3.76	-0.65	.	-1.98	-1.46	-0.37	-0.14	-1.09	0.19	-3.06	-1.48	-1.25	-1.23	-1.88	-1.39	-1.68	-0.24	-0.91	-1.12	-1.74	-2.33	-2.74	-2.87	.
F19	FEMALE	2	FEAR	1	F19FES	F19-NE-FE	.	0.583	1650	0.583	0	0	0.021	0	0.396	1	.	-6.45	-1.6	-1.56	-0.88	-2.28	-3.61	-1.78	2.35	-6.45	-0.88	.	-0.66	-0.37	-0.57	0.21	-1.85	-0.73	-3.99	-2.26	-2.48	-1.98	-1.25	-1.4	-0.69	-1.44	-1.11	-1.56	-1.92	-1.9	-3.49	-3.77	.
F19	FEMALE	2	ANGER	2	F19ANS	F19-NE-AN	.	0.969	1216	0	0.969	0.021	0	0	0.01	1	.	-6.45	-1.6	-1.57	-0.88	-2.27	-3.6	-1.78	2.34	-6.45	-0.88	.	-0.66	-0.37	-0.57	0.21	-1.84	-0.73	-3.98	-2.26	-2.49	-1.99	-1.25	-1.4	-0.69	-1.44	-1.11	-1.57	-1.91	-1.9	-3.49	-3.76	.
F19	FEMALE	2	DISGUST	3	F19DIS	F19-NE-DI	.	0.896	1072	0	0.01	0.896	0	0.094	0	1	.	-6.45	-1.6	-1.57	-0.88	-2.27	-3.6	-1.78	2.34	-6.45	-0.88	.	-0.66	-0.37	-0.57	0.21	-1.84	-0.73	-3.98	-2.26	-2.49	-1.99	-1.25	-1.4	-0.69	-1.44	-1.11	-1.57	-1.91	-1.9	-3.49	-3.76	.
F19	FEMALE	2	HAPPINESS	4	F19HAS	F19-NE-HA	.	0.99	888	0	0	0	0.99	0	0.01	1	.	-6.45	-1.6	-1.57	-0.87	-2.27	-3.62	-1.79	2.34	-6.45	-0.87	.	-0.65	-0.36	-0.58	0.22	-1.85	-0.73	-4.01	-2.27	-2.48	-1.98	-1.25	-1.4	-0.7	-1.44	-1.11	-1.55	-1.92	-1.9	-3.48	-3.77	.
F19	FEMALE	2	SADNESS	5	F19SAS	F19-NE-SA	.	0.979	1062	0.01	0.01	0	0	0.979	0	1	.	-5.76	-1.69	-1.27	-1	-1.83	-3.24	-1.71	2.31	-5.76	-1	.	-0.64	-0.42	-0.49	0.11	-1.67	-0.78	-3.41	-2.14	-2.45	-1.8	-1.16	-1.15	-0.22	-1.57	-0.93	-1.58	-1.7	-1.66	-3	-3.46	.
F19	FEMALE	2	SURPRISE	6	F19SUS	F19-NE-SU	.	0.958	1002	0.01	0	0.021	0	0.01	0.958	1	.	-6.45	-1.6	-1.57	-0.88	-2.27	-3.6	-1.78	2.34	-6.45	-0.88	.	-0.66	-0.37	-0.57	0.21	-1.84	-0.73	-3.98	-2.26	-2.49	-1.99	-1.25	-1.4	-0.69	-1.44	-1.11	-1.57	-1.91	-1.9	-3.49	-3.76	.
F20	FEMALE	2	FEAR	1	F20FES	F20-NE-FE	.	0.667	1703	0.667	0.01	0.125	0	0	0.198	1	.	-5.92	-2.21	-3.23	-2.93	-2.06	-3	-2.34	2.8	-5.92	-2.06	.	-1.68	-1.24	-1.66	-0.79	-2.51	-0.99	-4.61	-1.8	-2.36	-1.93	-1.02	-1.15	-1.39	-1.52	-1.29	-1.61	-2.4	-2.55	-4.52	-2.84	.
F20	FEMALE	2	ANGER	2	F20ANS	F20-NE-AN	.	0.979	1018	0	0.979	0	0	0.021	0	1	.	-5.92	-2.21	-3.23	-2.93	-2.06	-3	-2.34	2.8	-5.92	-2.06	.	-1.68	-1.24	-1.66	-0.79	-2.51	-0.99	-4.61	-1.8	-2.36	-1.93	-1.02	-1.15	-1.39	-1.52	-1.29	-1.61	-2.4	-2.55	-4.52	-2.84	.
F20	FEMALE	2	DISGUST	3	F20DIS	F20-NE-DI	.	0.979	1083	0	0.021	0.979	0	0	0	1	.	-5.92	-2.21	-3.23	-2.93	-2.06	-3	-2.34	2.8	-5.92	-2.06	.	-1.68	-1.24	-1.66	-0.79	-2.51	-0.99	-4.61	-1.8	-2.36	-1.93	-1.02	-1.15	-1.39	-1.52	-1.29	-1.61	-2.4	-2.55	-4.52	-2.84	.
F20	FEMALE	2	HAPPINESS	4	F20HAS	F20-NE-HA	.	1	741	0	0	0	1	0	0	1	.	-5.93	-2.21	-3.24	-2.93	-2.07	-3	-2.34	2.8	-5.93	-2.07	.	-1.68	-1.24	-1.66	-0.79	-2.51	-0.99	-4.61	-1.8	-2.36	-1.94	-1.02	-1.15	-1.39	-1.52	-1.29	-1.61	-2.4	-2.55	-4.52	-2.84	.
F20	FEMALE	2	SADNESS	5	F20SAS	F20-NE-SA	.	0.958	1340	0.01	0.021	0.01	0	0.958	0	1	.	-5.76	-2.24	-3.35	-2.91	-2.04	-2.87	-2.21	2.68	-5.76	-2.04	.	-1.61	-1.22	-1.63	-0.85	-2.39	-0.94	-4.59	-1.62	-2.33	-1.9	-0.92	-1.14	-1.38	-1.4	-1.23	-1.56	-2.35	-2.5	-4.5	-2.83	.
F20	FEMALE	2	SURPRISE	6	F20SUS	F20-NE-SU	.	0.958	1032	0.021	0	0	0.021	0	0.958	1	.	-5.92	-2.21	-3.23	-2.93	-2.06	-3	-2.34	2.8	-5.92	-2.06	.	-1.68	-1.24	-1.66	-0.79	-2.51	-0.99	-4.61	-1.8	-2.36	-1.93	-1.02	-1.15	-1.39	-1.52	-1.29	-1.61	-2.4	-2.55	-4.52	-2.84	.
F21	FEMALE	2	FEAR	1	F21FES	F21-NE-FE	.	0.469	1595	0.469	0	0	0.01	0	0.521	1	.	-4.56	-3.24	-1.72	0.53	-2.31	-3.63	-1.32	1.9	-4.56	0.53	.	-0.42	-0.16	-1.14	0.75	-3.05	-1.18	-5.73	-1.84	-2.12	-2.11	-0.53	-1.19	-1.61	0.5	-0.99	-1.48	-1.18	-1.79	-3.78	-2.42	.
F21	FEMALE	2	ANGER	2	F21ANS	F21-NE-AN	.	0.99	1130	0.01	0.99	0	0	0	0	1	.	-4.56	-3.25	-1.72	0.54	-2.31	-3.63	-1.32	1.9	-4.56	0.54	.	-0.41	-0.15	-1.14	0.75	-3.05	-1.18	-5.73	-1.84	-2.12	-2.11	-0.53	-1.19	-1.61	0.5	-0.99	-1.48	-1.18	-1.79	-3.79	-2.42	.
F21	FEMALE	2	DISGUST	3	F21DIS	F21-NE-DI	.	0.875	1100	0.01	0.073	0.875	0	0.042	0	1	.	-4.56	-3.24	-1.72	0.53	-2.31	-3.63	-1.32	1.9	-4.56	0.53	.	-0.42	-0.16	-1.14	0.75	-3.05	-1.18	-5.73	-1.84	-2.12	-2.11	-0.53	-1.19	-1.61	0.5	-0.99	-1.48	-1.18	-1.79	-3.78	-2.42	.
F21	FEMALE	2	HAPPINESS	4	F21HAS	F21-NE-HA	.	0.99	758	0	0	0.01	0.99	0	0	1	.	-4.56	-3.24	-1.72	0.54	-2.31	-3.63	-1.32	1.89	-4.56	0.54	.	-0.41	-0.16	-1.14	0.76	-3.05	-1.18	-5.73	-1.84	-2.12	-2.11	-0.53	-1.19	-1.61	0.5	-0.98	-1.48	-1.18	-1.79	-3.79	-2.42	.
F21	FEMALE	2	SADNESS	5	F21SAS	F21-NE-SA	.	0.75	1463	0.031	0.188	0.021	0.01	0.75	0	1	.	-4.64	-3.12	-1.35	0.97	-2.47	-3.71	-1.5	1.54	-4.64	0.97	.	-0.32	-0.05	-1.09	1.01	-3.01	-1.22	-5.81	-1.89	-2.04	-2.02	-0.56	-1.16	-1.7	0.63	-0.96	-1.46	-1.21	-1.8	-3.77	-2.36	.
F21	FEMALE	2	SURPRISE	6	F21SUS	F21-NE-SU	.	0.969	963	0.021	0	0	0.01	0	0.969	1	.	-4.56	-3.24	-1.72	0.53	-2.31	-3.63	-1.32	1.9	-4.56	0.53	.	-0.42	-0.16	-1.14	0.75	-3.05	-1.18	-5.73	-1.84	-2.12	-2.11	-0.53	-1.19	-1.61	0.5	-0.99	-1.48	-1.18	-1.79	-3.78	-2.42	.
F22	FEMALE	2	FEAR	1	F22FES	F22-NE-FE	.	0.667	1262	0.667	0	0.229	0.01	0.031	0.063	1	.	-5.16	-2.76	-2.03	-1.04	-2.02	-3.03	-1.39	2.69	-5.16	-1.04	.	-0.75	-0.12	-1.26	0.2	-2.71	-0.96	-4.99	-1.34	-2.44	-1.94	-0.73	-1.7	-1.95	-0.48	-1.58	-1.57	-1.47	-1.96	-3.4	-3.67	.
F22	FEMALE	2	ANGER	2	F22ANS	F22-NE-AN	.	1	1044	0	1	0	0	0	0	1	.	-5.16	-2.76	-2.03	-1.04	-2.02	-3.03	-1.39	2.69	-5.16	-1.04	.	-0.75	-0.12	-1.26	0.2	-2.71	-0.96	-4.99	-1.34	-2.44	-1.94	-0.73	-1.7	-1.95	-0.48	-1.58	-1.57	-1.47	-1.96	-3.4	-3.67	.
F22	FEMALE	2	DISGUST	3	F22DIS	F22-NE-DI	.	0.615	1383	0.104	0.021	0.615	0	0.26	0	1	.	-5.16	-2.76	-2.03	-1.04	-2.02	-3.03	-1.39	2.69	-5.16	-1.04	.	-0.75	-0.12	-1.26	0.2	-2.71	-0.96	-4.99	-1.34	-2.44	-1.94	-0.73	-1.7	-1.95	-0.48	-1.58	-1.57	-1.47	-1.96	-3.4	-3.67	.
F22	FEMALE	2	HAPPINESS	4	F22HAS	F22-NE-HA	.	1	875	0	0	0	1	0	0	1	.	-5.16	-2.76	-2.03	-1.04	-2.02	-3.03	-1.39	2.69	-5.16	-1.04	.	-0.75	-0.12	-1.26	0.2	-2.71	-0.96	-4.99	-1.34	-2.44	-1.94	-0.73	-1.7	-1.95	-0.48	-1.58	-1.57	-1.47	-1.96	-3.4	-3.67	.
F22	FEMALE	2	SADNESS	5	F22SAS	F22-NE-SA	.	0.844	1171	0.104	0.031	0.01	0	0.844	0.01	1	.	-5.13	-2.69	-1.72	-0.64	-2.03	-2.97	-1.51	2.57	-5.13	-0.64	.	-0.64	-0.05	-1.16	0.31	-2.54	-0.84	-4.98	-1.23	-2.4	-1.9	-0.67	-1.74	-1.95	-0.31	-1.4	-1.53	-1.28	-1.78	-3.22	-3.32	.
F22	FEMALE	2	SURPRISE	6	F22SUS	F22-NE-SU	.	0.938	1062	0	0	0.01	0.052	0	0.938	1	.	-5.16	-2.76	-2.03	-1.04	-2.02	-3.03	-1.39	2.69	-5.16	-1.04	.	-0.75	-0.12	-1.26	0.2	-2.71	-0.96	-4.99	-1.34	-2.44	-1.94	-0.73	-1.7	-1.95	-0.48	-1.58	-1.57	-1.47	-1.96	-3.4	-3.67	.
F26	FEMALE	2	FEAR	1	F26FES	F26-NE-FE	.	0.573	1686	0.573	0.021	0.125	0	0	0.281	1	.	-3.74	-2.3	-2.93	-1.61	-0.49	-3.26	-2.74	2.75	-3.74	-0.49	.	-1.49	-1.16	-1.18	-1.01	-1.44	-0.96	-3.86	-1.78	-1.55	-1.1	-1.94	-1.65	-0.64	-0.89	-0.88	-1.26	-1.75	-1.58	-2.42	-2.87	.
F26	FEMALE	2	ANGER	2	F26ANS	F26-NE-AN	.	1	1038	0	1	0	0	0	0	1	.	-3.74	-2.3	-2.93	-1.61	-0.49	-3.26	-2.74	2.75	-3.74	-0.49	.	-1.49	-1.16	-1.18	-1.01	-1.44	-0.96	-3.86	-1.78	-1.55	-1.1	-1.94	-1.65	-0.64	-0.89	-0.88	-1.26	-1.75	-1.58	-2.42	-2.87	.
F26	FEMALE	2	DISGUST	3	F26DIS	F26-NE-DI	.	0.792	1289	0.031	0.125	0.792	0	0.052	0	1	.	-3.74	-2.3	-2.93	-1.61	-0.49	-3.26	-2.74	2.75	-3.74	-0.49	.	-1.49	-1.16	-1.18	-1.01	-1.44	-0.96	-3.86	-1.78	-1.55	-1.1	-1.94	-1.65	-0.64	-0.89	-0.88	-1.26	-1.75	-1.58	-2.42	-2.87	.
F26	FEMALE	2	HAPPINESS	4	F26HAS	F26-NE-HA	.	0.99	846	0	0	0.01	0.99	0	0	1	.	-3.73	-2.3	-2.94	-1.61	-0.48	-3.25	-2.74	2.74	-3.73	-0.48	.	-1.49	-1.16	-1.18	-1.01	-1.43	-0.96	-3.85	-1.78	-1.55	-1.1	-1.94	-1.65	-0.64	-0.89	-0.88	-1.26	-1.74	-1.58	-2.41	-2.86	.
F26	FEMALE	2	SADNESS	5	F26SAS	F26-NE-SA	.	0.865	1119	0.073	0	0.052	0	0.865	0.01	1	.	-4.01	-2.32	-2.78	-1.49	-0.54	-3.31	-2.71	2.76	-4.01	-0.54	.	-1.42	-1.09	-1.13	-0.97	-1.49	-1.05	-3.84	-1.79	-1.69	-1.17	-1.89	-1.65	-0.57	-0.9	-0.89	-1.33	-1.77	-1.61	-2.47	-2.76	.
F26	FEMALE	2	SURPRISE	6	F26SUS	F26-NE-SU	.	0.844	1241	0	0	0	0.156	0	0.844	1	.	-3.74	-2.3	-2.93	-1.61	-0.49	-3.26	-2.74	2.75	-3.74	-0.49	.	-1.49	-1.16	-1.18	-1.01	-1.44	-0.96	-3.86	-1.78	-1.55	-1.1	-1.94	-1.65	-0.64	-0.89	-0.88	-1.26	-1.75	-1.58	-2.42	-2.87	.
F29	FEMALE	2	FEAR	1	F29FES	F29-NE-FE	.	0.708	1371	0.708	0	0.063	0	0.021	0.208	1	.	-4.26	-1.29	-1.01	-0.09	-1.48	-2.75	-3.44	1.92	-4.26	-0.09	.	-1.48	-0.94	-0.99	0.34	-2.27	-0.81	-4.49	-1.62	-1.45	-1.45	-2.35	-2	-1.95	-0.53	-1.27	-1.66	-0.65	-0.97	-2.68	-2.63	.
F29	FEMALE	2	ANGER	2	F29ANS	F29-NE-AN	.	0.948	1169	0.031	0.948	0.021	0	0	0	1	.	-4.26	-1.29	-1.01	-0.09	-1.48	-2.75	-3.44	1.92	-4.26	-0.09	.	-1.48	-0.94	-0.99	0.34	-2.27	-0.81	-4.49	-1.62	-1.45	-1.45	-2.35	-2	-1.95	-0.53	-1.27	-1.66	-0.65	-0.97	-2.68	-2.63	.
F29	FEMALE	2	DISGUST	3	F29DIS	F29-NE-DI	.	0.76	1381	0.021	0.177	0.76	0.01	0.031	0	1	.	-4.26	-1.29	-1.01	-0.09	-1.48	-2.75	-3.44	1.92	-4.26	-0.09	.	-1.48	-0.94	-0.99	0.34	-2.27	-0.81	-4.49	-1.62	-1.45	-1.45	-2.35	-2	-1.95	-0.53	-1.27	-1.66	-0.65	-0.97	-2.68	-2.63	.
F29	FEMALE	2	HAPPINESS	4	F29HAS	F29-NE-HA	.	1	833	0	0	0	1	0	0	1	.	-4.26	-1.29	-1	-0.09	-1.48	-2.75	-3.43	1.92	-4.26	-0.09	.	-1.48	-0.94	-0.99	0.34	-2.26	-0.81	-4.49	-1.62	-1.44	-1.44	-2.34	-1.99	-1.94	-0.53	-1.27	-1.66	-0.65	-0.97	-2.67	-2.63	.
F29	FEMALE	2	SADNESS	5	F29SAS	F29-NE-SA	.	0.719	1135	0.188	0	0.094	0	0.719	0	1	.	-4.26	-1.29	-1.01	-0.09	-1.48	-2.75	-3.44	1.92	-4.26	-0.09	.	-1.48	-0.94	-0.99	0.34	-2.27	-0.81	-4.49	-1.62	-1.45	-1.45	-2.35	-2	-1.95	-0.53	-1.27	-1.66	-0.65	-0.97	-2.68	-2.63	.
F29	FEMALE	2	SURPRISE	6	F29SUS	F29-NE-SU	.	0.969	1004	0.021	0	0	0.01	0	0.969	1	.	-4.26	-1.29	-1.01	-0.09	-1.48	-2.75	-3.44	1.92	-4.26	-0.09	.	-1.48	-0.94	-0.99	0.34	-2.27	-0.81	-4.49	-1.62	-1.45	-1.45	-2.35	-2	-1.95	-0.53	-1.27	-1.66	-0.65	-0.97	-2.68	-2.63	.
F30	FEMALE	2	FEAR	1	F30FES	F30-NE-FE	.	0.708	1174	0.708	0	0.042	0	0.021	0.229	1	.	-1	-0.9	-2.55	-0.07	0.02	-2.58	-1.71	1.2	-1	0.02	.	-0.77	-0.59	-0.53	0	-1.18	-0.9	-3.07	-1.3	-0.54	0.26	-1.19	-0.9	-1.77	-0.02	-0.32	-0.11	-2.2	-1.88	-0.55	-2.58	.
F30	FEMALE	2	ANGER	2	F30ANS	F30-NE-AN	.	0.521	1471	0.177	0.521	0.146	0	0.073	0.083	1	.	-1	-0.9	-2.55	-0.07	0.02	-2.58	-1.71	1.2	-1	0.02	.	-0.77	-0.59	-0.53	0	-1.18	-0.9	-3.07	-1.3	-0.54	0.26	-1.19	-0.9	-1.77	-0.02	-0.32	-0.11	-2.2	-1.88	-0.55	-2.58	.
F30	FEMALE	2	DISGUST	3	F30DIS	F30-NE-DI	.	0.729	1325	0.031	0.104	0.729	0	0.135	0	1	.	-1	-0.9	-2.55	-0.07	0.02	-2.58	-1.71	1.2	-1	0.02	.	-0.77	-0.59	-0.53	0	-1.18	-0.9	-3.07	-1.3	-0.54	0.26	-1.19	-0.9	-1.77	-0.02	-0.32	-0.11	-2.2	-1.88	-0.55	-2.58	.
F30	FEMALE	2	HAPPINESS	4	F30HAS	F30-NE-HA	.	0.979	796	0.01	0	0.01	0.979	0	0	1	.	-0.97	-0.95	-2.37	-0.04	0.1	-2.55	-1.55	1.16	-0.97	0.1	.	-0.7	-0.54	-0.47	0	-1.14	-0.89	-2.99	-1.28	-0.55	0.25	-1.06	-0.81	-1.55	-0.03	-0.29	-0.06	-2.15	-1.73	-0.38	-2.42	.
F30	FEMALE	2	SADNESS	5	F30SAS	F30-NE-SA	.	0.729	1160	0.198	0.021	0.042	0	0.729	0.01	1	.	-1	-0.9	-2.55	-0.07	0.02	-2.58	-1.71	1.2	-1	0.02	.	-0.77	-0.59	-0.53	0	-1.18	-0.9	-3.07	-1.3	-0.54	0.26	-1.19	-0.9	-1.77	-0.02	-0.32	-0.11	-2.2	-1.88	-0.55	-2.58	.
F30	FEMALE	2	SURPRISE	6	F30SUS	F30-NE-SU	.	0.969	1000	0.031	0	0	0	0	0.969	1	.	-1	-0.9	-2.55	-0.07	0.02	-2.58	-1.71	1.2	-1	0.02	.	-0.77	-0.59	-0.53	0	-1.18	-0.9	-3.07	-1.3	-0.54	0.26	-1.19	-0.9	-1.77	-0.02	-0.32	-0.11	-2.2	-1.88	-0.55	-2.58	.
F31	FEMALE	2	FEAR	1	F31FES	F31-NE-FE	.	0.406	1599	0.406	0	0	0.01	0.021	0.563	1	.	-1.79	-1.04	-4.06	0.86	-1.04	-2.21	-1.21	0.1	-1.79	0.86	.	-0.61	-0.99	0.19	0.4	-1.14	0.22	-3.44	-1.53	-1.04	-0.78	-1.64	-1.44	-3.04	0.95	-0.77	-1.04	-1.38	-2	-1.87	-2.17	.
F31	FEMALE	2	ANGER	2	F31ANS	F31-NE-AN	.	0.917	1119	0.01	0.917	0.063	0	0.01	0	1	.	-1.79	-1.04	-4.07	0.86	-1.04	-2.21	-1.21	0.1	-1.79	0.86	.	-0.61	-0.99	0.19	0.4	-1.14	0.22	-3.44	-1.53	-1.04	-0.78	-1.64	-1.44	-3.04	0.95	-0.77	-1.04	-1.38	-2	-1.87	-2.17	.
F31	FEMALE	2	DISGUST	3	F31DIS	F31-NE-DI	.	0.823	1367	0.146	0.021	0.823	0	0.01	0	1	.	-1.78	-1.04	-4.06	0.86	-1.04	-2.21	-1.21	0.1	-1.78	0.86	.	-0.61	-0.99	0.19	0.4	-1.14	0.22	-3.43	-1.53	-1.03	-0.78	-1.64	-1.44	-3.03	0.95	-0.77	-1.04	-1.38	-2	-1.87	-2.17	.
F31	FEMALE	2	HAPPINESS	4	F31HAS	F31-NE-HA	.	0.969	880	0	0	0	0.969	0	0.031	1	.	-1.78	-1.04	-4.07	0.86	-1.04	-2.21	-1.21	0.1	-1.78	0.86	.	-0.61	-1	0.19	0.4	-1.14	0.22	-3.43	-1.53	-1.03	-0.78	-1.64	-1.43	-3.03	0.95	-0.77	-1.04	-1.38	-2	-1.87	-2.17	.
F31	FEMALE	2	SADNESS	5	F31SAS	F31-NE-SA	.	0.5	1294	0.354	0.01	0.135	0	0.5	0	1	.	-1.74	-1.22	-3.94	1.11	-1.01	-2.34	-1.15	0.2	-1.74	1.11	.	-0.5	-0.93	0.21	0.49	-1.15	0.08	-3.53	-1.61	-1.1	-0.78	-1.62	-1.43	-2.81	1.14	-0.8	-1.06	-1.36	-1.92	-1.53	-2.16	.
F31	FEMALE	2	SURPRISE	6	F31SUS	F31-NE-SU	.	0.927	1144	0.073	0	0	0	0	0.927	1	.	-1.79	-1.04	-4.07	0.86	-1.04	-2.21	-1.21	0.1	-1.79	0.86	.	-0.61	-0.99	0.19	0.4	-1.14	0.22	-3.44	-1.53	-1.04	-0.78	-1.64	-1.44	-3.04	0.95	-0.77	-1.04	-1.38	-2	-1.87	-2.17	.
F33	FEMALE	2	FEAR	1	F33FES	F33-NE-FE	.	0.646	1463	0.646	0	0.313	0	0.021	0.021	1	.	-5.2	-1.61	-1.98	-1.47	-1.83	-2.61	-2.32	2.17	-5.2	-1.47	.	-1.12	-0.81	-0.99	-0.25	-2.1	-0.58	-4.01	-1.43	-2.1	-1.75	-1.7	-1.84	-1.55	-0.48	-1.62	-2.11	-1.07	-1.56	-3.86	-2.34	.
F33	FEMALE	2	ANGER	2	F33ANS	F33-NE-AN	.	0.604	1397	0.031	0.604	0.333	0	0	0.031	1	.	-5.2	-1.6	-1.98	-1.47	-1.83	-2.6	-2.32	2.17	-5.2	-1.47	.	-1.12	-0.81	-0.98	-0.25	-2.1	-0.58	-4	-1.42	-2.1	-1.75	-1.7	-1.84	-1.55	-0.48	-1.62	-2.11	-1.07	-1.56	-3.86	-2.34	.
F33	FEMALE	2	DISGUST	3	F33DIS	F33-NE-DI	.	0.802	1399	0.115	0.052	0.802	0	0	0.031	1	.	-5.2	-1.6	-1.98	-1.47	-1.83	-2.6	-2.32	2.17	-5.2	-1.47	.	-1.12	-0.81	-0.98	-0.25	-2.1	-0.58	-4	-1.42	-2.1	-1.75	-1.7	-1.84	-1.55	-0.48	-1.62	-2.11	-1.07	-1.56	-3.86	-2.34	.
F33	FEMALE	2	HAPPINESS	4	F33HAS	F33-NE-HA	.	0.99	854	0	0	0	0.99	0	0.01	1	.	-5.2	-1.6	-1.99	-1.47	-1.82	-2.61	-2.32	2.16	-5.2	-1.47	.	-1.12	-0.82	-0.98	-0.25	-2.1	-0.58	-4.01	-1.43	-2.1	-1.75	-1.7	-1.84	-1.55	-0.48	-1.62	-2.1	-1.07	-1.56	-3.86	-2.34	.
F33	FEMALE	2	SADNESS	5	F33SAS	F33-NE-SA	.	0.927	1272	0.042	0	0.031	0	0.927	0	1	.	-4.99	-1.71	-1.52	-1.14	-1.84	-2.56	-2.04	2.02	-4.99	-1.14	.	-0.99	-0.73	-0.93	-0.29	-1.86	-0.56	-3.83	-1.39	-1.96	-1.68	-1.37	-1.49	-0.99	-0.27	-1.42	-2.07	-0.79	-1.22	-3.6	-2.11	.
F33	FEMALE	2	SURPRISE	6	F33SUS	F33-NE-SU	.	0.74	1297	0.24	0.01	0	0.01	0	0.74	1	.	-5.2	-1.6	-1.98	-1.47	-1.83	-2.6	-2.32	2.17	-5.2	-1.47	.	-1.12	-0.81	-0.98	-0.25	-2.1	-0.58	-4	-1.42	-2.1	-1.75	-1.7	-1.84	-1.55	-0.48	-1.62	-2.11	-1.07	-1.56	-3.86	-2.34	.
F35	FEMALE	2	FEAR	1	F35FES	F35-NE-FE	.	0.469	1515	0.469	0.01	0.229	0.01	0.021	0.26	1	.	-2.53	-2.47	-3.48	-1.67	-0.4	-3.11	-2.1	2.11	-2.53	-0.4	.	-1.33	-1.12	-1.24	-0.45	-2.09	-0.45	-4.76	-2.24	-1.31	-0.82	-2.02	-1.6	-2.2	-0.69	-1.06	-1.13	-1.86	-1.83	-2.3	-2.97	.
F35	FEMALE	2	ANGER	2	F35ANS	F35-NE-AN	.	0.99	1076	0.01	0.99	0	0	0	0	1	.	-2.53	-2.47	-3.48	-1.67	-0.4	-3.11	-2.1	2.11	-2.53	-0.4	.	-1.33	-1.12	-1.24	-0.45	-2.09	-0.45	-4.76	-2.24	-1.31	-0.82	-2.02	-1.6	-2.2	-0.69	-1.06	-1.13	-1.86	-1.83	-2.3	-2.97	.
F35	FEMALE	2	DISGUST	3	F35DIS	F35-NE-DI	.	0.781	1407	0.01	0.208	0.781	0	0	0	1	.	-2.53	-2.47	-3.48	-1.67	-0.4	-3.11	-2.1	2.11	-2.53	-0.4	.	-1.33	-1.12	-1.24	-0.45	-2.09	-0.45	-4.76	-2.24	-1.31	-0.82	-2.02	-1.6	-2.2	-0.69	-1.06	-1.13	-1.86	-1.83	-2.3	-2.97	.
F35	FEMALE	2	HAPPINESS	4	F35HAS	F35-NE-HA	.	1	857	0	0	0	1	0	0	1	.	-2.53	-2.47	-3.48	-1.67	-0.4	-3.11	-2.1	2.11	-2.53	-0.4	.	-1.33	-1.12	-1.24	-0.45	-2.09	-0.45	-4.76	-2.24	-1.31	-0.82	-2.02	-1.6	-2.2	-0.69	-1.06	-1.13	-1.86	-1.83	-2.3	-2.97	.
F35	FEMALE	2	SADNESS	5	F35SAS	F35-NE-SA	.	0.792	1287	0.135	0	0.073	0	0.792	0	1	.	-2.53	-2.47	-3.48	-1.67	-0.4	-3.11	-2.1	2.11	-2.53	-0.4	.	-1.33	-1.12	-1.24	-0.45	-2.09	-0.45	-4.76	-2.24	-1.31	-0.82	-2.02	-1.6	-2.2	-0.69	-1.06	-1.13	-1.86	-1.83	-2.3	-2.97	.
F35	FEMALE	2	SURPRISE	6	F35SUS	F35-NE-SU	.	0.906	1132	0	0	0	0.094	0	0.906	1	.	-2.53	-2.47	-3.48	-1.67	-0.4	-3.11	-2.1	2.11	-2.53	-0.4	.	-1.33	-1.12	-1.24	-0.45	-2.09	-0.45	-4.76	-2.24	-1.31	-0.82	-2.02	-1.6	-2.2	-0.69	-1.06	-1.13	-1.86	-1.83	-2.3	-2.97	.
M03	MALE	1	FEAR	1	M03FES	M03-NE-FE	.	0.719	1542	0.719	0.083	0.156	0.01	0.01	0.021	1	.	-4.38	-1.48	-2.47	-1.38	-1.24	-1.37	-1.25	1.88	-4.38	-1.24	.	-0.84	-0.39	-0.96	-0.18	-1.51	-0.71	-3.17	-0.38	-1.79	-1.65	-0.17	-1.08	-1.79	-1.21	-1.48	-1.33	-2.4	-2.88	-3.4	-1.9	.
M03	MALE	1	ANGER	2	M03ANS	M03-NE-AN	.	0.938	1108	0.01	0.938	0.031	0	0.021	0	1	.	-4.38	-1.48	-2.47	-1.38	-1.24	-1.37	-1.25	1.88	-4.38	-1.24	.	-0.84	-0.39	-0.96	-0.18	-1.51	-0.71	-3.17	-0.38	-1.79	-1.65	-0.17	-1.08	-1.79	-1.21	-1.48	-1.33	-2.4	-2.88	-3.4	-1.9	.
M03	MALE	1	DISGUST	3	M03DIS	M03-NE-DI	.	0.708	1417	0.052	0.177	0.708	0	0.063	0	1	.	-4.38	-1.48	-2.47	-1.38	-1.24	-1.37	-1.25	1.88	-4.38	-1.24	.	-0.84	-0.39	-0.96	-0.18	-1.51	-0.71	-3.17	-0.38	-1.79	-1.65	-0.17	-1.08	-1.79	-1.21	-1.48	-1.33	-2.4	-2.88	-3.4	-1.9	.
M03	MALE	1	HAPPINESS	4	M03HAS	M03-NE-HA	.	1	885	0	0	0	1	0	0	1	.	-4.38	-1.48	-2.47	-1.37	-1.24	-1.37	-1.25	1.88	-4.38	-1.24	.	-0.84	-0.39	-0.96	-0.18	-1.51	-0.71	-3.18	-0.38	-1.79	-1.65	-0.17	-1.08	-1.79	-1.21	-1.48	-1.33	-2.4	-2.88	-3.4	-1.9	.
M03	MALE	1	SADNESS	5	M03SAS	M03-NE-SA	.	0.771	1227	0.115	0.031	0.063	0	0.771	0.021	1	.	-4.38	-1.48	-2.47	-1.38	-1.24	-1.37	-1.25	1.88	-4.38	-1.24	.	-0.84	-0.39	-0.96	-0.18	-1.51	-0.71	-3.17	-0.38	-1.79	-1.65	-0.17	-1.08	-1.79	-1.21	-1.48	-1.33	-2.4	-2.88	-3.4	-1.9	.
M03	MALE	1	SURPRISE	6	M03SUS	M03-NE-SU	.	0.896	1220	0.063	0	0.01	0.031	0	0.896	1	.	-4.38	-1.48	-2.47	-1.38	-1.24	-1.37	-1.25	1.88	-4.38	-1.24	.	-0.84	-0.39	-0.96	-0.18	-1.51	-0.71	-3.17	-0.38	-1.79	-1.65	-0.17	-1.08	-1.79	-1.21	-1.48	-1.33	-2.4	-2.88	-3.4	-1.9	.
M05	MALE	1	FEAR	1	M05FES	M05-NE-FE	.	0.688	1269	0.688	0	0.125	0	0	0.188	1	.	-6.36	-1.65	-2.57	-1.06	-2.34	-3.96	-1.25	1.76	-6.36	-1.06	.	-1.57	-0.92	-0.96	0.55	-3.44	-1.23	-5.32	-2.7	-2.39	-2.03	-0.32	-0.01	-1.66	-1.24	-1.05	-1.06	-3.05	-2.84	-3.91	-3.08	.
M05	MALE	1	ANGER	2	M05ANS	M05-NE-AN	.	0.927	1046	0.031	0.927	0.021	0.01	0	0.01	1	.	-6.36	-1.64	-2.57	-1.06	-2.34	-3.96	-1.26	1.76	-6.36	-1.06	.	-1.57	-0.93	-0.96	0.55	-3.44	-1.23	-5.32	-2.7	-2.39	-2.03	-0.33	-0.01	-1.66	-1.25	-1.05	-1.06	-3.04	-2.84	-3.9	-3.08	.
M05	MALE	1	DISGUST	3	M05DIS	M05-NE-DI	.	0.625	1081	0	0.354	0.625	0	0.01	0.01	1	.	-6.36	-1.65	-2.57	-1.05	-2.35	-3.97	-1.25	1.76	-6.36	-1.05	.	-1.57	-0.92	-0.96	0.54	-3.44	-1.23	-5.32	-2.7	-2.4	-2.04	-0.32	-0.01	-1.66	-1.24	-1.05	-1.06	-3.05	-2.84	-3.91	-3.07	.
M05	MALE	1	HAPPINESS	4	M05HAS	M05-NE-HA	.	1	897	0	0	0	1	0	0	1	.	-6.37	-1.65	-2.57	-1.06	-2.35	-3.96	-1.24	1.76	-6.37	-1.06	.	-1.57	-0.92	-0.96	0.54	-3.44	-1.23	-5.32	-2.7	-2.4	-2.04	-0.32	0	-1.66	-1.24	-1.05	-1.06	-3.05	-2.84	-3.91	-3.07	.
M05	MALE	1	SADNESS	5	M05SAS	M05-NE-SA	.	0.896	1191	0.104	0	0	0	0.896	0	1	.	-6.48	-1.7	-2.57	-1.14	-2.44	-3.93	-1.15	1.76	-6.48	-1.14	.	-1.55	-0.94	-0.97	0.43	-3.45	-1.3	-5.19	-2.61	-2.43	-2.09	-0.16	0.1	-1.55	-1.18	-1.07	-1.04	-3.03	-2.83	-3.97	-3.12	.
M05	MALE	1	SURPRISE	6	M05SUS	M05-NE-SU	.	0.896	1170	0.094	0	0	0.01	0	0.896	1	.	-6.36	-1.65	-2.57	-1.06	-2.34	-3.96	-1.25	1.76	-6.36	-1.06	.	-1.57	-0.92	-0.96	0.55	-3.44	-1.23	-5.32	-2.7	-2.39	-2.03	-0.32	-0.01	-1.66	-1.24	-1.05	-1.06	-3.05	-2.84	-3.91	-3.08	.
M06	MALE	1	FEAR	1	M06FES	M06-NE-FE	.	0.833	1115	0.833	0.01	0.042	0	0	0.115	1	.	-4.17	-3.81	-3.57	-1.43	-0.83	-3.67	-1.65	2.67	-4.17	-0.83	.	-0.71	-0.64	-1.34	-0.24	-2.55	-1.2	-5.19	-1.98	-2.18	-1.45	-1.48	-1.84	-2.92	-0.65	-1.55	-1.57	-1.77	-1.95	-2.96	-3.12	.
M06	MALE	1	ANGER	2	M06ANS	M06-NE-AN	.	0.948	997	0.042	0.948	0	0	0	0.01	1	.	-4.18	-3.81	-3.57	-1.43	-0.84	-3.67	-1.64	2.67	-4.18	-0.84	.	-0.71	-0.64	-1.34	-0.24	-2.55	-1.2	-5.19	-1.98	-2.19	-1.46	-1.48	-1.83	-2.92	-0.64	-1.55	-1.57	-1.77	-1.95	-2.96	-3.12	.
M06	MALE	1	DISGUST	3	M06DIS	M06-NE-DI	.	0.313	1402	0.177	0	0.313	0	0.51	0	1	.	-4.17	-3.8	-3.65	-1.57	-0.83	-3.67	-1.58	2.66	-4.17	-0.83	.	-0.71	-0.65	-1.32	-0.31	-2.5	-1.17	-5.12	-1.99	-2.18	-1.46	-1.44	-1.81	-2.83	-0.66	-1.51	-1.52	-1.77	-1.95	-2.93	-3.18	.
M06	MALE	1	HAPPINESS	4	M06HAS	M06-NE-HA	.	0.99	854	0	0	0	0.99	0	0.01	1	.	-4.17	-3.8	-3.65	-1.57	-0.83	-3.67	-1.58	2.66	-4.17	-0.83	.	-0.71	-0.65	-1.32	-0.31	-2.49	-1.17	-5.11	-1.99	-2.18	-1.46	-1.44	-1.81	-2.83	-0.67	-1.51	-1.52	-1.77	-1.95	-2.93	-3.18	.
M06	MALE	1	SADNESS	5	M06SAS	M06-NE-SA	.	0.844	1166	0.135	0	0.021	0	0.844	0	1	.	-3.98	-3.81	-3.36	-1.24	-0.82	-3.79	-1.42	2.51	-3.98	-0.82	.	-0.63	-0.59	-1.28	-0.27	-2.58	-1.2	-5.33	-1.99	-2.04	-1.31	-1.33	-1.71	-2.66	-0.47	-1.37	-1.36	-1.64	-1.7	-2.73	-2.9	.
M06	MALE	1	SURPRISE	6	M06SUS	M06-NE-SU	.	1	957	0	0	0	0	0	1	1	.	-4.17	-3.81	-3.57	-1.43	-0.83	-3.67	-1.65	2.67	-4.17	-0.83	.	-0.71	-0.64	-1.34	-0.24	-2.55	-1.2	-5.19	-1.98	-2.18	-1.45	-1.48	-1.84	-2.92	-0.64	-1.55	-1.57	-1.77	-1.95	-2.96	-3.12	.
M08	MALE	1	FEAR	1	M08FES	M08-NE-FE	.	0.75	1296	0.75	0.063	0.177	0	0	0.01	1	.	-4.9	-2.28	-3.9	-1.96	-1.22	-2.25	-1.86	2.39	-4.9	-1.22	.	-0.89	-0.64	-1.16	-0.47	-2.22	-0.75	-3.55	-1.31	-2.28	-1.7	-1.13	-1.46	-2.13	-0.74	-1.26	-1.44	-1.92	-2.56	-3.6	-2.28	.
M08	MALE	1	ANGER	2	M08ANS	M08-NE-AN	.	0.958	1112	0	0.958	0	0.031	0	0.01	1	.	-4.9	-2.28	-3.9	-1.96	-1.22	-2.25	-1.86	2.39	-4.9	-1.22	.	-0.89	-0.64	-1.16	-0.47	-2.22	-0.75	-3.55	-1.31	-2.28	-1.7	-1.13	-1.46	-2.13	-0.74	-1.26	-1.44	-1.92	-2.56	-3.6	-2.28	.
M08	MALE	1	DISGUST	3	M08DIS	M08-NE-DI	.	0.396	1637	0.052	0.469	0.396	0	0.052	0.031	1	.	-5.23	-2.42	-3.84	-2.08	-1.53	-2.49	-1.8	2.54	-5.23	-1.53	.	-0.91	-0.62	-1.2	-0.56	-2.32	-0.85	-3.76	-1.44	-2.48	-1.86	-1.16	-1.48	-2.2	-0.75	-1.42	-1.58	-1.97	-2.49	-3.91	-2.37	.
M08	MALE	1	HAPPINESS	4	M08HAS	M08-NE-HA	.	0.99	919	0.01	0	0	0.99	0	0	1	.	-5	-2.3	-3.87	-1.95	-1.34	-2.27	-1.84	2.44	-5	-1.34	.	-0.88	-0.63	-1.17	-0.46	-2.25	-0.76	-3.61	-1.32	-2.35	-1.77	-1.12	-1.48	-2.14	-0.73	-1.28	-1.47	-1.92	-2.59	-3.67	-2.32	.
M08	MALE	1	SADNESS	5	M08SAS	M08-NE-SA	.	0.406	1562	0.125	0.031	0.427	0	0.406	0.01	1	.	-4.9	-2.28	-3.9	-1.96	-1.22	-2.25	-1.86	2.39	-4.9	-1.22	.	-0.89	-0.64	-1.16	-0.47	-2.22	-0.75	-3.55	-1.31	-2.28	-1.7	-1.13	-1.46	-2.13	-0.74	-1.26	-1.44	-1.92	-2.56	-3.6	-2.28	.
M08	MALE	1	SURPRISE	6	M08SUS	M08-NE-SU	.	1	1177	0	0	0	0	0	1	1	.	-4.9	-2.28	-3.9	-1.96	-1.22	-2.25	-1.86	2.39	-4.9	-1.22	.	-0.89	-0.64	-1.16	-0.47	-2.22	-0.75	-3.55	-1.31	-2.28	-1.7	-1.13	-1.46	-2.13	-0.74	-1.26	-1.44	-1.92	-2.56	-3.6	-2.28	.
M09	MALE	1	FEAR	1	M09FES	M09-NE-FE	.	0.5	1604	0.5	0.01	0	0	0	0.49	1	.	-0.9	-3.02	-4.88	-1.89	0.02	-4	-1.73	1.82	-0.9	0.02	.	-1.1	-1.08	-1.31	-0.63	-2.51	-1.09	-5.03	-2.05	-0.59	0.2	-1.38	-1.1	-1.96	-0.32	-0.27	-0.23	-2.2	-1.87	-1.04	-3.44	.
M09	MALE	1	ANGER	2	M09ANS	M09-NE-AN	.	0.99	1201	0	0.99	0	0.01	0	0	1	.	-0.89	-3	-4.89	-1.9	0.02	-4.01	-1.74	1.81	-0.89	0.02	.	-1.11	-1.09	-1.31	-0.63	-2.51	-1.09	-5.04	-2.05	-0.59	0.2	-1.39	-1.1	-1.96	-0.33	-0.26	-0.22	-2.2	-1.87	-1.04	-3.46	.
M09	MALE	1	DISGUST	3	M09DIS	M09-NE-DI	.	0.948	1098	0.01	0	0.948	0	0.042	0	1	.	-0.9	-3.02	-4.88	-1.89	0.02	-4	-1.73	1.82	-0.9	0.02	.	-1.1	-1.08	-1.31	-0.63	-2.51	-1.09	-5.03	-2.05	-0.59	0.2	-1.38	-1.1	-1.96	-0.32	-0.27	-0.23	-2.2	-1.87	-1.04	-3.44	.
M09	MALE	1	HAPPINESS	4	M09HAS	M09-NE-HA	.	0.99	902	0	0	0	0.99	0	0.01	1	.	-0.9	-3.03	-4.88	-1.89	0.02	-4.01	-1.73	1.82	-0.9	0.02	.	-1.1	-1.08	-1.31	-0.63	-2.51	-1.09	-5.03	-2.05	-0.59	0.2	-1.39	-1.11	-1.96	-0.32	-0.27	-0.23	-2.2	-1.87	-1.04	-3.45	.
M09	MALE	1	SADNESS	5	M09SAS	M09-NE-SA	.	0.635	1459	0.177	0.042	0.135	0	0.635	0.01	1	.	-0.85	-2.85	-4.4	-2.05	0.1	-3.87	-1.59	1.86	-0.85	0.1	.	-1.13	-1.11	-1.2	-0.73	-2.53	-1.21	-4.74	-1.95	-0.7	0.37	-1.21	-0.88	-1.47	-0.35	-0.06	0.07	-2.27	-1.66	-0.66	-3.04	.
M09	MALE	1	SURPRISE	6	M09SUS	M09-NE-SU	.	0.969	909	0	0	0.01	0.021	0	0.969	1	.	-0.9	-3.02	-4.88	-1.89	0.02	-4	-1.73	1.82	-0.9	0.02	.	-1.1	-1.08	-1.31	-0.63	-2.51	-1.09	-5.03	-2.05	-0.59	0.2	-1.38	-1.1	-1.96	-0.32	-0.27	-0.23	-2.2	-1.87	-1.04	-3.44	.
M10	MALE	1	FEAR	1	M10FES	M10-NE-FE	.	0.635	1514	0.635	0.021	0.219	0	0	0.125	1	.	-5.23	-0.63	-3.16	-2.66	-1.81	-2.41	-2.58	1.99	-5.23	-0.63	.	-1.7	-1.38	-0.15	-0.02	-1.1	0.2	-2.51	-1.96	-2.25	-2.07	-2.33	-2	-1.1	-1.42	-1.06	-1.76	-1.5	-2.19	-3.81	-2.76	.
M10	MALE	1	ANGER	2	M10ANS	M10-NE-AN	.	0.938	1256	0.021	0.938	0.031	0.01	0	0	1	.	-5.23	-0.62	-3.16	-2.67	-1.81	-2.41	-2.57	1.99	-5.23	-0.62	.	-1.7	-1.38	-0.15	-0.02	-1.1	0.2	-2.51	-1.96	-2.25	-2.07	-2.33	-2	-1.09	-1.42	-1.06	-1.76	-1.5	-2.19	-3.81	-2.76	.
M10	MALE	1	DISGUST	3	M10DIS	M10-NE-DI	.	0.917	1066	0	0.083	0.917	0	0	0	1	.	-5.13	-0.68	-2.83	-2.41	-1.82	-2.39	-2.53	2.05	-5.13	-0.68	.	-1.65	-1.3	-0.16	0.07	-1.15	0.08	-2.58	-1.87	-2.26	-2.11	-2.18	-1.99	-1.09	-1.37	-1.1	-1.78	-1.47	-2.15	-3.75	-2.7	.
M10	MALE	1	HAPPINESS	4	M10HAS	M10-NE-HA	.	0.969	796	0	0	0.01	0.969	0	0.021	1	.	-5.23	-0.63	-3.16	-2.66	-1.81	-2.41	-2.57	1.99	-5.23	-0.63	.	-1.69	-1.38	-0.15	-0.02	-1.1	0.2	-2.51	-1.97	-2.25	-2.07	-2.34	-2	-1.1	-1.42	-1.06	-1.76	-1.5	-2.19	-3.81	-2.76	.
M10	MALE	1	SADNESS	5	M10SAS	M10-NE-SA	.	0.448	1529	0.115	0.021	0.417	0	0.448	0	1	.	-5.23	-0.63	-3.16	-2.66	-1.8	-2.41	-2.58	1.99	-5.23	-0.63	.	-1.69	-1.38	-0.15	-0.02	-1.1	0.19	-2.51	-1.96	-2.25	-2.07	-2.33	-2	-1.1	-1.42	-1.06	-1.76	-1.5	-2.19	-3.8	-2.76	.
M10	MALE	1	SURPRISE	6	M10SUS	M10-NE-SU	.	0.958	1009	0.042	0	0	0	0	0.958	1	.	-5.23	-0.63	-3.16	-2.66	-1.8	-2.41	-2.58	1.99	-5.23	-0.63	.	-1.69	-1.38	-0.15	-0.02	-1.1	0.19	-2.51	-1.96	-2.25	-2.07	-2.33	-2	-1.1	-1.42	-1.06	-1.76	-1.5	-2.19	-3.8	-2.76	.
M11	MALE	1	FEAR	1	M11FES	M11-NE-FE	.	0.844	1132	0.844	0	0.073	0	0.01	0.073	1	.	-5.4	-0.03	-4.22	-1.63	-2.16	-1.73	-0.28	0.14	-5.4	-0.03	.	-0.7	-0.77	0.82	0.51	-0.65	0.47	-2.51	-1.62	-1.82	-1.82	-0.49	-1.06	-1.08	-0.73	-0.7	-1.21	-1.86	-2.32	-3.51	-1.74	.
M11	MALE	1	ANGER	2	M11ANS	M11-NE-AN	.	0.958	1083	0.031	0.958	0	0	0.01	0	1	.	-5.4	-0.03	-4.22	-1.63	-2.16	-1.73	-0.28	0.14	-5.4	-0.03	.	-0.7	-0.77	0.82	0.51	-0.65	0.47	-2.51	-1.62	-1.82	-1.82	-0.49	-1.06	-1.08	-0.73	-0.7	-1.21	-1.86	-2.32	-3.51	-1.74	.
M11	MALE	1	DISGUST	3	M11DIS	M11-NE-DI	.	0.906	1166	0.021	0.021	0.906	0	0.042	0.01	1	.	-5.4	-0.03	-4.22	-1.63	-2.16	-1.73	-0.28	0.14	-5.4	-0.03	.	-0.7	-0.77	0.82	0.51	-0.65	0.47	-2.51	-1.62	-1.82	-1.82	-0.49	-1.06	-1.08	-0.73	-0.7	-1.21	-1.86	-2.32	-3.51	-1.74	.
M11	MALE	1	HAPPINESS	4	M11HAS	M11-NE-HA	.	1	819	0	0	0	1	0	0	1	.	-5.4	-0.03	-4.23	-1.63	-2.16	-1.73	-0.29	0.14	-5.4	-0.03	.	-0.7	-0.77	0.81	0.51	-0.65	0.47	-2.51	-1.62	-1.81	-1.82	-0.49	-1.06	-1.09	-0.73	-0.7	-1.21	-1.86	-2.32	-3.52	-1.74	.
M11	MALE	1	SADNESS	5	M11SAS	M11-NE-SA	.	0.979	1284	0.021	0	0	0	0.979	0	1	.	-5.44	-0.09	-4.21	-1.57	-2.21	-1.74	-0.29	0.21	-5.44	-0.09	.	-0.71	-0.79	0.86	0.55	-0.78	0.36	-2.61	-1.59	-1.86	-1.89	-0.61	-1.1	-1.11	-0.69	-0.79	-1.26	-1.87	-2.39	-3.53	-1.57	.
M11	MALE	1	SURPRISE	6	M11SUS	M11-NE-SU	.	0.99	996	0.01	0	0	0	0	0.99	1	.	-5.4	-0.03	-4.22	-1.63	-2.16	-1.73	-0.28	0.14	-5.4	-0.03	.	-0.7	-0.77	0.82	0.51	-0.65	0.47	-2.51	-1.62	-1.82	-1.82	-0.49	-1.06	-1.08	-0.73	-0.7	-1.21	-1.86	-2.32	-3.51	-1.74	.
M12	MALE	1	FEAR	1	M12FES	M12-NE-FE	.	0.75	1349	0.75	0	0.198	0	0.042	0.01	1	.	-5.62	-0.8	-3.39	-2.69	-2.3	-2.25	-2.47	1.68	-5.62	-0.8	.	-1.95	-1.35	-0.42	0.03	-1.69	-0.14	-2.86	-1.76	-2.01	-1.96	-1.26	-1.19	-1.32	-1.07	-0.66	-1.33	-1.72	-1.94	-3.39	-2.54	.
M12	MALE	1	ANGER	2	M12ANS	M12-NE-AN	.	0.917	1146	0.01	0.917	0.031	0	0.021	0.021	1	.	-5.62	-0.8	-3.39	-2.69	-2.3	-2.25	-2.47	1.68	-5.62	-0.8	.	-1.95	-1.35	-0.42	0.03	-1.69	-0.14	-2.86	-1.76	-2.01	-1.96	-1.26	-1.19	-1.32	-1.07	-0.66	-1.33	-1.72	-1.94	-3.39	-2.54	.
M12	MALE	1	DISGUST	3	M12DIS	M12-NE-DI	.	0.969	1103	0	0	0.969	0	0.01	0.021	1	.	-5.62	-0.8	-3.39	-2.69	-2.3	-2.25	-2.47	1.68	-5.62	-0.8	.	-1.95	-1.35	-0.42	0.03	-1.69	-0.14	-2.86	-1.76	-2.01	-1.96	-1.26	-1.19	-1.32	-1.07	-0.66	-1.33	-1.72	-1.94	-3.39	-2.54	.
M12	MALE	1	HAPPINESS	4	M12HAS	M12-NE-HA	.	0.99	821	0	0	0	0.99	0	0.01	1	.	-5.62	-0.81	-3.37	-2.7	-2.3	-2.26	-2.47	1.7	-5.62	-0.81	.	-1.95	-1.36	-0.42	0.02	-1.69	-0.15	-2.86	-1.76	-2.01	-1.96	-1.26	-1.19	-1.3	-1.09	-0.65	-1.32	-1.71	-1.94	-3.37	-2.53	.
M12	MALE	1	SADNESS	5	M12SAS	M12-NE-SA	.	0.844	1131	0.135	0.01	0.01	0	0.844	0	1	.	-5.62	-0.8	-3.39	-2.69	-2.3	-2.25	-2.47	1.68	-5.62	-0.8	.	-1.95	-1.35	-0.42	0.03	-1.69	-0.14	-2.86	-1.76	-2.01	-1.96	-1.26	-1.19	-1.32	-1.07	-0.66	-1.33	-1.72	-1.94	-3.39	-2.54	.
M12	MALE	1	SURPRISE	6	M12SUS	M12-NE-SU	.	0.938	979	0.042	0	0.01	0.01	0	0.938	1	.	-5.62	-0.8	-3.39	-2.69	-2.3	-2.25	-2.47	1.68	-5.62	-0.8	.	-1.95	-1.35	-0.42	0.03	-1.69	-0.14	-2.86	-1.76	-2.01	-1.96	-1.26	-1.19	-1.32	-1.07	-0.66	-1.33	-1.72	-1.94	-3.39	-2.54	.
M13	MALE	1	FEAR	1	M13FES	M13-NE-FE	.	0.833	1382	0.833	0.01	0.052	0	0.021	0.083	1	.	-3.1	-1.24	-2.28	-0.77	-1.15	-2.09	-2.56	2.05	-3.1	-0.77	.	-1.49	-0.88	-0.33	0.48	-1.78	-0.54	-3.77	-0.93	-1.23	-1.21	-1.88	-2.05	-2.14	-1.01	-1.08	-1.32	-1.81	-2.55	-2.92	-2.02	.
M13	MALE	1	ANGER	2	M13ANS	M13-NE-AN	.	0.885	1110	0.021	0.885	0.073	0	0.021	0	1	.	-3.13	-1.39	-2.15	-0.67	-1.08	-2.2	-2.5	2.05	-3.13	-0.67	.	-1.44	-0.87	-0.35	0.48	-1.76	-0.6	-3.75	-0.92	-1.24	-1.14	-1.73	-1.9	-2.22	-0.79	-1.08	-1.22	-1.81	-2.41	-2.8	-2.03	.
M13	MALE	1	DISGUST	3	M13DIS	M13-NE-DI	.	0.958	915	0.021	0.021	0.958	0	0	0	1	.	-3.1	-1.24	-2.28	-0.77	-1.15	-2.09	-2.56	2.05	-3.1	-0.77	.	-1.49	-0.88	-0.33	0.48	-1.78	-0.54	-3.77	-0.93	-1.23	-1.21	-1.88	-2.05	-2.14	-1.01	-1.08	-1.32	-1.81	-2.55	-2.92	-2.02	.
M13	MALE	1	HAPPINESS	4	M13HAS	M13-NE-HA	.	1	806	0	0	0	1	0	0	1	.	-3.08	-1.24	-2.27	-0.77	-1.15	-2.08	-2.56	2.05	-3.08	-0.77	.	-1.49	-0.88	-0.33	0.48	-1.78	-0.54	-3.77	-0.93	-1.23	-1.21	-1.88	-2.05	-2.14	-1.01	-1.08	-1.31	-1.8	-2.55	-2.92	-2.02	.
M13	MALE	1	SADNESS	5	M13SAS	M13-NE-SA	.	0.938	1079	0.052	0	0.01	0	0.938	0	1	.	-3.1	-1.24	-2.28	-0.77	-1.15	-2.09	-2.56	2.05	-3.1	-0.77	.	-1.49	-0.88	-0.33	0.48	-1.78	-0.54	-3.77	-0.93	-1.23	-1.21	-1.88	-2.05	-2.14	-1.01	-1.08	-1.32	-1.81	-2.55	-2.92	-2.02	.
M13	MALE	1	SURPRISE	6	M13SUS	M13-NE-SU	.	0.958	966	0.021	0	0	0.021	0	0.958	1	.	-3.1	-1.24	-2.28	-0.77	-1.15	-2.09	-2.56	2.05	-3.1	-0.77	.	-1.49	-0.88	-0.33	0.48	-1.78	-0.54	-3.77	-0.93	-1.23	-1.21	-1.88	-2.05	-2.14	-1.01	-1.08	-1.32	-1.81	-2.55	-2.92	-2.02	.
M14	MALE	1	FEAR	1	M14FES	M14-NE-FE	.	0.74	1402	0.74	0	0.042	0	0.021	0.198	1	.	-5.79	-0.4	-4.95	-1.97	-2.1	-3.47	-1.15	0.82	-5.79	-0.4	.	-1.39	-1.2	-0.11	0.18	-2.12	-0.03	-3.91	-2.19	-2.14	-1.6	-0.73	-0.35	-1.69	-1.04	-0.4	-0.51	-2.8	-2.79	-3.39	-3.4	.
M14	MALE	1	ANGER	2	M14ANS	M14-NE-AN	.	0.938	1174	0	0.938	0	0.021	0	0.042	1	.	-5.79	-0.4	-4.95	-1.97	-2.1	-3.47	-1.15	0.82	-5.79	-0.4	.	-1.39	-1.2	-0.11	0.18	-2.12	-0.03	-3.91	-2.19	-2.14	-1.6	-0.73	-0.35	-1.69	-1.04	-0.4	-0.51	-2.8	-2.79	-3.39	-3.4	.
M14	MALE	1	DISGUST	3	M14DIS	M14-NE-DI	.	0.615	1325	0	0.344	0.615	0	0.021	0.021	1	.	-5.76	-0.39	-4.68	-1.98	-1.91	-3.62	-1.39	1.09	-5.76	-0.39	.	-1.47	-1.27	-0.21	0.05	-2.1	-0.14	-4	-2.4	-2.17	-1.48	-1.03	-0.66	-1.59	-1.02	-0.53	-0.52	-2.79	-2.69	-3.13	-3.38	.
M14	MALE	1	HAPPINESS	4	M14HAS	M14-NE-HA	.	0.979	1025	0.01	0	0.01	0.979	0	0	1	.	-5.8	-0.4	-4.92	-1.97	-2.1	-3.47	-1.15	0.84	-5.8	-0.4	.	-1.4	-1.2	-0.12	0.18	-2.13	-0.04	-3.91	-2.19	-2.14	-1.61	-0.73	-0.34	-1.69	-1.05	-0.4	-0.51	-2.81	-2.79	-3.4	-3.41	.
M14	MALE	1	SADNESS	5	M14SAS	M14-NE-SA	.	0.917	1218	0.042	0.031	0.01	0	0.917	0	1	.	-5.76	-0.39	-4.68	-1.98	-1.91	-3.62	-1.39	1.09	-5.76	-0.39	.	-1.47	-1.27	-0.21	0.05	-2.1	-0.14	-4	-2.4	-2.17	-1.48	-1.03	-0.66	-1.59	-1.02	-0.53	-0.52	-2.79	-2.69	-3.13	-3.38	.
M14	MALE	1	SURPRISE	6	M14SUS	M14-NE-SU	.	0.969	1051	0.031	0	0	0	0	0.969	1	.	-5.79	-0.4	-4.95	-1.97	-2.1	-3.47	-1.15	0.82	-5.79	-0.4	.	-1.39	-1.2	-0.11	0.18	-2.12	-0.03	-3.91	-2.19	-2.14	-1.6	-0.73	-0.35	-1.69	-1.04	-0.4	-0.51	-2.8	-2.79	-3.39	-3.4	.
M17	MALE	1	FEAR	1	M17FES	M17-NE-FE	.	0.708	1310	0.708	0.073	0.01	0	0	0.208	1	.	-6.39	-1.02	-3.16	-3.15	-2.25	-2.57	-1.17	1.72	-6.39	-1.02	.	-1.52	-1.12	-0.43	-0.26	-1.59	-0.02	-3.01	-2.35	-2.15	-1.91	-1.28	-1.09	-1.5	-1.92	-1.03	-1.43	-2.49	-2.6	-4.71	-2.57	.
M17	MALE	1	ANGER	2	M17ANS	M17-NE-AN	.	0.844	1100	0.01	0.844	0.031	0	0.115	0	1	.	-6.39	-1.02	-3.16	-3.15	-2.25	-2.57	-1.17	1.72	-6.39	-1.02	.	-1.52	-1.12	-0.43	-0.26	-1.59	-0.02	-3.01	-2.35	-2.15	-1.91	-1.28	-1.09	-1.5	-1.92	-1.03	-1.43	-2.49	-2.6	-4.71	-2.57	.
M17	MALE	1	DISGUST	3	M17DIS	M17-NE-DI	.	0.729	1243	0.021	0.042	0.729	0	0.208	0	1	.	-6.39	-1.02	-3.16	-3.15	-2.25	-2.57	-1.17	1.72	-6.39	-1.02	.	-1.52	-1.12	-0.43	-0.26	-1.59	-0.02	-3.01	-2.35	-2.15	-1.91	-1.28	-1.09	-1.5	-1.92	-1.03	-1.43	-2.49	-2.6	-4.71	-2.57	.
M17	MALE	1	HAPPINESS	4	M17HAS	M17-NE-HA	.	0.99	981	0	0	0	0.99	0	0.01	1	.	-6.39	-1.02	-3.16	-3.15	-2.25	-2.57	-1.17	1.73	-6.39	-1.02	.	-1.52	-1.12	-0.43	-0.26	-1.6	-0.02	-3.02	-2.35	-2.15	-1.9	-1.28	-1.09	-1.5	-1.92	-1.03	-1.43	-2.49	-2.59	-4.7	-2.57	.
M17	MALE	1	SADNESS	5	M17SAS	M17-NE-SA	.	0.854	1201	0.135	0	0	0	0.854	0.01	1	.	-6.39	-1.02	-3.16	-3.15	-2.25	-2.57	-1.17	1.72	-6.39	-1.02	.	-1.52	-1.12	-0.43	-0.26	-1.59	-0.02	-3.01	-2.35	-2.15	-1.91	-1.28	-1.09	-1.5	-1.92	-1.03	-1.43	-2.49	-2.6	-4.71	-2.57	.
M17	MALE	1	SURPRISE	6	M17SUS	M17-NE-SU	.	0.99	893	0.01	0	0	0	0	0.99	1	.	-6.39	-1.02	-3.16	-3.15	-2.25	-2.57	-1.17	1.72	-6.39	-1.02	.	-1.52	-1.12	-0.43	-0.26	-1.59	-0.02	-3.01	-2.35	-2.15	-1.91	-1.28	-1.09	-1.5	-1.92	-1.03	-1.43	-2.49	-2.6	-4.71	-2.57	.
M18	MALE	1	FEAR	1	M18FES	M18-NE-FE	.	0.781	1158	0.781	0	0.042	0	0.135	0.042	1	.	-4.04	-2	-3.26	-2.05	-1.65	-1.7	-1.49	2.33	-4.04	-1.49	.	-0.61	-0.47	-0.81	-0.27	-1.47	-0.33	-3.38	-0.94	-1.96	-1.79	-0.96	-1.99	-1.37	-0.54	-1.09	-1.33	-1.31	-2.19	-3.98	-1.84	.
M18	MALE	1	ANGER	2	M18ANS	M18-NE-AN	.	0.958	1174	0	0.958	0.042	0	0	0	1	.	-4.04	-2	-3.26	-2.05	-1.65	-1.7	-1.49	2.33	-4.04	-1.49	.	-0.61	-0.47	-0.81	-0.27	-1.47	-0.33	-3.38	-0.94	-1.96	-1.79	-0.96	-1.99	-1.37	-0.54	-1.09	-1.33	-1.31	-2.19	-3.98	-1.84	.
M18	MALE	1	DISGUST	3	M18DIS	M18-NE-DI	.	0.938	1069	0	0.063	0.938	0	0	0	1	.	-4.04	-2	-3.26	-2.05	-1.65	-1.7	-1.49	2.33	-4.04	-1.49	.	-0.61	-0.47	-0.81	-0.27	-1.47	-0.33	-3.38	-0.94	-1.96	-1.79	-0.96	-1.99	-1.37	-0.54	-1.09	-1.33	-1.31	-2.19	-3.98	-1.84	.
M18	MALE	1	HAPPINESS	4	M18HAS	M18-NE-HA	.	1	823	0	0	0	1	0	0	1	.	-4.04	-2	-3.26	-2.06	-1.65	-1.7	-1.49	2.33	-4.04	-1.49	.	-0.61	-0.47	-0.8	-0.27	-1.47	-0.33	-3.37	-0.94	-1.96	-1.79	-0.96	-1.99	-1.37	-0.54	-1.09	-1.33	-1.31	-2.19	-3.98	-1.84	.
M18	MALE	1	SADNESS	5	M18SAS	M18-NE-SA	.	0.885	1196	0.052	0.01	0.052	0	0.885	0	1	.	-4.04	-2	-3.26	-2.05	-1.65	-1.7	-1.49	2.33	-4.04	-1.49	.	-0.61	-0.47	-0.81	-0.27	-1.47	-0.33	-3.38	-0.94	-1.96	-1.79	-0.96	-1.99	-1.37	-0.54	-1.09	-1.33	-1.31	-2.19	-3.98	-1.84	.
M18	MALE	1	SURPRISE	6	M18SUS	M18-NE-SU	.	0.969	1010	0	0	0	0.031	0	0.969	1	.	-4.04	-2	-3.26	-2.05	-1.65	-1.7	-1.49	2.33	-4.04	-1.49	.	-0.61	-0.47	-0.81	-0.27	-1.47	-0.33	-3.38	-0.94	-1.96	-1.79	-0.96	-1.99	-1.37	-0.54	-1.09	-1.33	-1.31	-2.19	-3.98	-1.84	.
M22	MALE	1	FEAR	1	M22FES	M22-NE-FE	.	0.792	1324	0.792	0	0	0.01	0.01	0.188	1	.	-6.02	-1.6	-2.86	-1.32	-2.49	-2.68	-0.19	1.68	-6.02	-0.19	.	-0.72	-0.74	-0.36	-0.07	-2.53	-1.01	-3.98	-1.48	-2.74	-2.22	-0.03	-0.48	-1.91	-0.93	-1.49	-1.39	-2.41	-2.66	-4.15	-1.73	.
M22	MALE	1	ANGER	2	M22ANS	M22-NE-AN	.	0.969	1157	0.031	0.969	0	0	0	0	1	.	-6.01	-1.6	-2.86	-1.32	-2.49	-2.68	-0.19	1.68	-6.01	-0.19	.	-0.72	-0.74	-0.36	-0.07	-2.53	-1.01	-3.98	-1.48	-2.74	-2.22	-0.04	-0.48	-1.9	-0.93	-1.49	-1.39	-2.41	-2.66	-4.14	-1.73	.
M22	MALE	1	DISGUST	3	M22DIS	M22-NE-DI	.	0.729	1207	0.01	0.25	0.729	0	0	0.01	1	.	-6.01	-1.6	-2.86	-1.31	-2.48	-2.68	-0.19	1.68	-6.01	-0.19	.	-0.72	-0.74	-0.36	-0.07	-2.53	-1.01	-3.98	-1.49	-2.74	-2.22	-0.04	-0.48	-1.91	-0.93	-1.49	-1.39	-2.41	-2.66	-4.14	-1.73	.
M22	MALE	1	HAPPINESS	4	M22HAS	M22-NE-HA	.	1	784	0	0	0	1	0	0	1	.	-6.02	-1.6	-2.86	-1.32	-2.49	-2.68	-0.19	1.68	-6.02	-0.19	.	-0.72	-0.74	-0.36	-0.07	-2.53	-1.01	-3.98	-1.48	-2.74	-2.22	-0.03	-0.48	-1.91	-0.93	-1.49	-1.39	-2.41	-2.66	-4.15	-1.73	.
M22	MALE	1	SADNESS	5	M22SAS	M22-NE-SA	.	0.875	1292	0.125	0	0	0	0.875	0	1	.	-6.47	-1.52	-2.75	-1.28	-2.51	-2.81	-0.4	1.83	-6.47	-0.4	.	-0.84	-0.88	-0.4	-0.08	-2.52	-1.02	-3.94	-1.63	-2.85	-2.21	-0.23	-0.77	-1.51	-0.89	-1.49	-1.43	-2.32	-2.66	-4.35	-1.64	.
M22	MALE	1	SURPRISE	6	M22SUS	M22-NE-SU	.	0.802	1067	0.198	0	0	0	0	0.802	1	.	-6.01	-1.6	-2.86	-1.31	-2.48	-2.68	-0.19	1.68	-6.01	-0.19	.	-0.72	-0.74	-0.36	-0.07	-2.53	-1.01	-3.98	-1.49	-2.74	-2.22	-0.04	-0.48	-1.91	-0.93	-1.49	-1.39	-2.41	-2.66	-4.14	-1.73	.
M23	MALE	1	FEAR	1	M23FES	M23-NE-FE	.	0.74	1429	0.74	0.021	0.031	0	0	0.208	1	.	-7.01	-0.95	-3.45	-1.5	-2.58	-2.84	-1.33	1.89	-7.01	-0.95	.	-0.95	-0.94	-0.32	-0.35	-2.31	-0.44	-3.89	-1.54	-2.81	-2.51	-1.24	-1.49	-2.11	-0.79	-1.61	-1.79	-2.02	-2.89	-4.7	-2.34	.
M23	MALE	1	ANGER	2	M23ANS	M23-NE-AN	.	0.938	1064	0.031	0.938	0	0	0.031	0	1	.	-7.01	-0.95	-3.45	-1.5	-2.58	-2.84	-1.33	1.89	-7.01	-0.95	.	-0.95	-0.94	-0.32	-0.35	-2.31	-0.44	-3.89	-1.54	-2.81	-2.51	-1.24	-1.49	-2.11	-0.79	-1.61	-1.79	-2.02	-2.89	-4.7	-2.34	.
M23	MALE	1	DISGUST	3	M23DIS	M23-NE-DI	.	0.969	1039	0.021	0.01	0.969	0	0	0	1	.	-6.99	-1.08	-3.3	-1.43	-2.57	-3.34	-1.68	2.17	-6.99	-1.08	.	-1.04	-1	-0.48	-0.45	-2.6	-0.71	-4.28	-1.85	-2.76	-2.33	-1.39	-1.69	-1.88	-0.74	-1.59	-1.59	-2.05	-2.82	-4.54	-2.43	.
M23	MALE	1	HAPPINESS	4	M23HAS	M23-NE-HA	.	0.99	798	0	0	0.01	0.99	0	0	1	.	-7.01	-0.95	-3.45	-1.5	-2.58	-2.84	-1.33	1.89	-7.01	-0.95	.	-0.95	-0.94	-0.32	-0.35	-2.31	-0.44	-3.89	-1.54	-2.81	-2.51	-1.24	-1.49	-2.11	-0.79	-1.62	-1.79	-2.02	-2.89	-4.7	-2.34	.
M23	MALE	1	SADNESS	5	M23SAS	M23-NE-SA	.	0.927	1111	0.042	0.021	0.01	0	0.927	0	1	.	-6.99	-1.08	-3.3	-1.43	-2.57	-3.34	-1.68	2.17	-6.99	-1.08	.	-1.04	-1	-0.48	-0.45	-2.6	-0.71	-4.28	-1.85	-2.76	-2.33	-1.39	-1.69	-1.88	-0.74	-1.59	-1.59	-2.05	-2.82	-4.54	-2.43	.
M23	MALE	1	SURPRISE	6	M23SUS	M23-NE-SU	.	0.948	1086	0.042	0.01	0	0	0	0.948	1	.	-7.01	-0.95	-3.45	-1.5	-2.58	-2.84	-1.33	1.89	-7.01	-0.95	.	-0.95	-0.94	-0.32	-0.35	-2.31	-0.44	-3.89	-1.54	-2.81	-2.51	-1.24	-1.49	-2.11	-0.79	-1.61	-1.79	-2.02	-2.89	-4.7	-2.34	.
M24	MALE	1	FEAR	1	M24FES	M24-NE-FE	.	0.719	1460	0.719	0.01	0.042	0	0.083	0.146	1	.	-5.61	-3.56	-3.21	-1.99	-1.91	-4.57	-1.63	2.97	-5.61	-1.63	.	-0.49	-0.26	-1.6	-0.56	-2.86	-1.02	-5.94	-2.44	-2.36	-1.75	-0.75	-1.67	-2.31	-1.29	-1.38	-1.37	-2.78	-2.87	-4.24	-1.95	.
M24	MALE	1	ANGER	2	M24ANS	M24-NE-AN	.	0.948	1040	0.031	0.948	0	0	0.01	0.01	1	.	-5.61	-3.56	-3.21	-1.99	-1.91	-4.57	-1.63	2.97	-5.61	-1.63	.	-0.49	-0.26	-1.6	-0.56	-2.86	-1.02	-5.94	-2.44	-2.36	-1.75	-0.75	-1.67	-2.31	-1.29	-1.38	-1.37	-2.78	-2.87	-4.24	-1.95	.
M24	MALE	1	DISGUST	3	M24DIS	M24-NE-DI	.	0.938	1167	0.01	0.042	0.938	0.01	0	0	1	.	-5.62	-3.56	-3.21	-2	-1.91	-4.56	-1.64	2.97	-5.62	-1.64	.	-0.49	-0.26	-1.6	-0.56	-2.86	-1.02	-5.94	-2.44	-2.36	-1.75	-0.75	-1.67	-2.31	-1.29	-1.39	-1.38	-2.77	-2.87	-4.24	-1.95	.
M24	MALE	1	HAPPINESS	4	M24HAS	M24-NE-HA	.	1	731	0	0	0	1	0	0	1	.	-5.62	-3.56	-3.21	-2	-1.91	-4.57	-1.64	2.97	-5.62	-1.64	.	-0.49	-0.26	-1.6	-0.56	-2.86	-1.02	-5.94	-2.44	-2.36	-1.75	-0.75	-1.67	-2.31	-1.29	-1.39	-1.38	-2.77	-2.87	-4.24	-1.95	.
M24	MALE	1	SADNESS	5	M24SAS	M24-NE-SA	.	0.938	1172	0.052	0.01	0	0	0.938	0	1	.	-5.61	-3.56	-3.21	-1.99	-1.91	-4.57	-1.63	2.97	-5.61	-1.63	.	-0.49	-0.26	-1.6	-0.56	-2.86	-1.02	-5.94	-2.44	-2.36	-1.75	-0.75	-1.67	-2.31	-1.29	-1.38	-1.37	-2.78	-2.87	-4.24	-1.95	.
M24	MALE	1	SURPRISE	6	M24SUS	M24-NE-SU	.	0.958	1046	0.01	0	0	0.031	0	0.958	1	.	-5.61	-3.56	-3.21	-1.99	-1.91	-4.57	-1.63	2.97	-5.61	-1.63	.	-0.49	-0.26	-1.6	-0.56	-2.86	-1.02	-5.94	-2.44	-2.36	-1.75	-0.75	-1.67	-2.31	-1.29	-1.38	-1.37	-2.78	-2.87	-4.24	-1.95	.
M25	MALE	1	FEAR	1	M25FES	M25-NE-FE	.	0.76	1182	0.76	0.01	0.167	0	0.063	0	1	.	-2.71	-2.91	-2.82	-1.76	-0.6	-1.99	-1.81	2.6	-2.71	-0.6	.	-0.85	-0.4	-1.78	-0.75	-1.87	-1.09	-4.41	-1.23	-1.32	-1.08	-1.25	-1.66	-2.03	-1.11	-1.59	-1.41	-2.98	-3.36	-3.37	-2.22	.
M25	MALE	1	ANGER	2	M25ANS	M25-NE-AN	.	0.948	1093	0.021	0.948	0.01	0	0.021	0	1	.	-2.71	-2.91	-2.82	-1.76	-0.6	-1.99	-1.81	2.6	-2.71	-0.6	.	-0.85	-0.4	-1.78	-0.75	-1.87	-1.09	-4.41	-1.23	-1.32	-1.08	-1.25	-1.66	-2.03	-1.11	-1.59	-1.41	-2.98	-3.36	-3.37	-2.22	.
M25	MALE	1	DISGUST	3	M25DIS	M25-NE-DI	.	0.865	983	0	0.125	0.865	0	0.01	0	1	.	-2.73	-2.87	-2.62	-1.62	-0.84	-2.15	-1.89	2.72	-2.73	-0.84	.	-0.8	-0.35	-1.67	-0.73	-1.93	-1.17	-4.43	-1.27	-1.44	-1.17	-1.31	-1.69	-2.02	-1	-1.54	-1.38	-2.94	-3.33	-3.38	-1.93	.
M25	MALE	1	HAPPINESS	4	M25HAS	M25-NE-HA	.	1	961	0	0	0	1	0	0	1	.	-2.71	-2.91	-2.82	-1.76	-0.6	-1.99	-1.81	2.6	-2.71	-0.6	.	-0.85	-0.4	-1.78	-0.75	-1.87	-1.09	-4.41	-1.23	-1.32	-1.08	-1.25	-1.66	-2.04	-1.11	-1.59	-1.41	-2.98	-3.36	-3.37	-2.22	.
M25	MALE	1	SADNESS	5	M25SAS	M25-NE-SA	.	0.781	1269	0.135	0.021	0.063	0	0.781	0	1	.	-2.73	-2.87	-2.62	-1.62	-0.84	-2.15	-1.89	2.72	-2.73	-0.84	.	-0.8	-0.35	-1.67	-0.73	-1.93	-1.17	-4.43	-1.27	-1.44	-1.17	-1.31	-1.69	-2.02	-1	-1.54	-1.38	-2.94	-3.33	-3.38	-1.93	.
M25	MALE	1	SURPRISE	6	M25SUS	M25-NE-SU	.	0.938	978	0	0	0	0.063	0	0.938	1	.	-2.71	-2.91	-2.82	-1.76	-0.6	-1.99	-1.81	2.6	-2.71	-0.6	.	-0.85	-0.4	-1.78	-0.75	-1.87	-1.09	-4.41	-1.23	-1.32	-1.08	-1.25	-1.66	-2.03	-1.11	-1.59	-1.41	-2.98	-3.36	-3.37	-2.22	.
M29	MALE	1	FEAR	1	M29FES	M29-NE-FE	.	0.75	1302	0.75	0	0.052	0	0.063	0.135	1	.	-6.25	-2.89	-3.38	-2.9	-2.92	-3.41	-1.86	3.31	-6.25	-1.86	.	-1.13	-0.81	-1.04	-0.9	-2.4	-0.79	-4.7	-2.63	-2.8	-2.39	-1.9	-2.33	-1.6	-1.11	-1.4	-1.88	-2.1	-2.21	-4.47	-2.55	.
M29	MALE	1	ANGER	2	M29ANS	M29-NE-AN	.	0.958	1134	0.031	0.958	0	0	0.01	0	1	.	-6.25	-2.88	-3.38	-2.9	-2.92	-3.41	-1.86	3.3	-6.25	-1.86	.	-1.13	-0.81	-1.04	-0.9	-2.4	-0.78	-4.7	-2.63	-2.8	-2.39	-1.91	-2.33	-1.6	-1.11	-1.4	-1.88	-2.1	-2.21	-4.48	-2.55	.
M29	MALE	1	DISGUST	3	M29DIS	M29-NE-DI	.	0.188	1590	0	0.792	0.188	0	0.021	0	1	.	-6.25	-2.88	-3.38	-2.9	-2.92	-3.41	-1.86	3.3	-6.25	-1.86	.	-1.13	-0.81	-1.04	-0.9	-2.4	-0.78	-4.7	-2.63	-2.8	-2.39	-1.91	-2.33	-1.6	-1.11	-1.4	-1.88	-2.1	-2.21	-4.48	-2.55	.
M29	MALE	1	HAPPINESS	4	M29HAS	M29-NE-HA	.	1	931	0	0	0	1	0	0	1	.	-6.25	-2.88	-3.38	-2.91	-2.92	-3.41	-1.86	3.3	-6.25	-1.86	.	-1.13	-0.81	-1.04	-0.9	-2.4	-0.78	-4.7	-2.63	-2.8	-2.39	-1.9	-2.33	-1.6	-1.1	-1.4	-1.88	-2.1	-2.21	-4.47	-2.55	.
M29	MALE	1	SADNESS	5	M29SAS	M29-NE-SA	.	0.698	1688	0.104	0	0.115	0.021	0.698	0.063	1	.	-6.25	-2.88	-3.38	-2.9	-2.92	-3.41	-1.86	3.3	-6.25	-1.86	.	-1.13	-0.81	-1.04	-0.9	-2.4	-0.78	-4.7	-2.63	-2.8	-2.39	-1.91	-2.33	-1.6	-1.11	-1.4	-1.88	-2.1	-2.21	-4.48	-2.55	.
M29	MALE	1	SURPRISE	6	M29SUS	M29-NE-SU	.	0.917	1190	0.073	0	0	0.01	0	0.917	1	.	-6.25	-2.88	-3.38	-2.9	-2.92	-3.41	-1.86	3.3	-6.25	-1.86	.	-1.13	-0.81	-1.04	-0.9	-2.4	-0.78	-4.7	-2.63	-2.8	-2.39	-1.91	-2.33	-1.6	-1.11	-1.4	-1.88	-2.1	-2.21	-4.48	-2.55	.
M31	MALE	1	FEAR	1	M31FES	M31-NE-FE	.	0.667	1534	0.667	0.01	0.135	0.146	0.01	0.031	1	.	-4.06	-1.51	-4.19	-1.6	-1.18	-3.64	-1.74	2.09	-4.06	-1.18	.	-1.4	-1.25	-0.6	-0.09	-1.56	0.15	-5.05	-2.94	-1.77	-1.42	-2.43	-2.29	-2.4	-1.26	-1.27	-1.45	-2.31	-2.55	-3.8	-3.31	.
M31	MALE	1	ANGER	2	M31ANS	M31-NE-AN	.	0.885	1285	0.042	0.885	0.031	0	0.021	0.021	1	.	-4.06	-1.51	-4.19	-1.6	-1.18	-3.64	-1.74	2.09	-4.06	-1.18	.	-1.4	-1.25	-0.6	-0.09	-1.56	0.15	-5.05	-2.94	-1.77	-1.42	-2.43	-2.29	-2.4	-1.26	-1.27	-1.45	-2.31	-2.55	-3.8	-3.31	.
M31	MALE	1	DISGUST	3	M31DIS	M31-NE-DI	.	0.948	1145	0	0.052	0.948	0	0	0	1	.	-4.06	-1.51	-4.19	-1.6	-1.18	-3.64	-1.74	2.09	-4.06	-1.18	.	-1.4	-1.25	-0.6	-0.09	-1.56	0.15	-5.05	-2.94	-1.77	-1.42	-2.43	-2.29	-2.4	-1.26	-1.27	-1.45	-2.31	-2.55	-3.8	-3.31	.
M31	MALE	1	HAPPINESS	4	M31HAS	M31-NE-HA	.	1	777	0	0	0	1	0	0	1	.	-4.06	-1.51	-4.19	-1.6	-1.18	-3.64	-1.74	2.09	-4.06	-1.18	.	-1.4	-1.25	-0.6	-0.09	-1.56	0.15	-5.05	-2.94	-1.77	-1.42	-2.43	-2.29	-2.4	-1.26	-1.27	-1.45	-2.31	-2.55	-3.8	-3.31	.
M31	MALE	1	SADNESS	5	M31SAS	M31-NE-SA	.	0.99	1264	0	0	0.01	0	0.99	0	1	.	-4.06	-1.51	-4.19	-1.6	-1.18	-3.64	-1.74	2.09	-4.06	-1.18	.	-1.4	-1.25	-0.6	-0.09	-1.56	0.15	-5.05	-2.94	-1.77	-1.42	-2.43	-2.29	-2.4	-1.26	-1.27	-1.45	-2.31	-2.55	-3.8	-3.31	.
M31	MALE	1	SURPRISE	6	M31SUS	M31-NE-SU	.	0.958	922	0.021	0	0	0.021	0	0.958	1	.	-4.06	-1.51	-4.19	-1.6	-1.18	-3.64	-1.74	2.09	-4.06	-1.18	.	-1.4	-1.25	-0.6	-0.09	-1.56	0.15	-5.05	-2.94	-1.77	-1.42	-2.43	-2.29	-2.4	-1.26	-1.27	-1.45	-2.31	-2.55	-3.8	-3.31	.
M34	MALE	1	FEAR	1	M34FES	M34-NE-FE	.	0.604	1607	0.604	0	0	0.021	0	0.375	1	.	-6.52	-0.76	-2.32	-1.26	-1.68	-3.8	-2.29	2.4	-6.52	-0.76	.	-1.49	-1.02	-0.56	0.82	-2.8	-0.91	-4.27	-2.42	-2.71	-2.09	-1.95	-1.65	-1.97	-2.2	-1.24	-1.65	-2.69	-3.1	-4.5	-3.22	.
M34	MALE	1	ANGER	2	M34ANS	M34-NE-AN	.	0.865	1145	0.073	0.865	0	0	0.031	0.031	1	.	-6.52	-0.76	-2.32	-1.26	-1.68	-3.8	-2.29	2.4	-6.52	-0.76	.	-1.49	-1.02	-0.56	0.82	-2.8	-0.91	-4.27	-2.42	-2.71	-2.09	-1.95	-1.65	-1.97	-2.2	-1.24	-1.65	-2.69	-3.1	-4.5	-3.22	.
M34	MALE	1	DISGUST	3	M34DIS	M34-NE-DI	.	0.74	1069	0	0.25	0.74	0	0.01	0	1	.	-6.75	-0.83	-2.13	-1.33	-1.95	-4.08	-2.38	2.54	-6.75	-0.83	.	-1.52	-1.03	-0.65	0.81	-2.93	-0.93	-4.56	-2.63	-2.83	-2.21	-2.08	-1.8	-2	-2.26	-1.44	-1.76	-2.7	-3.03	-4.82	-3.23	.
M34	MALE	1	HAPPINESS	4	M34HAS	M34-NE-HA	.	0.99	887	0	0	0.01	0.99	0	0	1	.	-6.52	-0.76	-2.32	-1.26	-1.68	-3.8	-2.29	2.4	-6.52	-0.76	.	-1.49	-1.02	-0.56	0.82	-2.8	-0.91	-4.27	-2.42	-2.71	-2.09	-1.95	-1.65	-1.97	-2.2	-1.24	-1.65	-2.69	-3.1	-4.5	-3.22	.
M34	MALE	1	SADNESS	5	M34SAS	M34-NE-SA	.	0.323	1665	0.281	0.042	0.135	0.177	0.323	0.042	1	.	-6.75	-0.83	-2.13	-1.33	-1.95	-4.08	-2.38	2.54	-6.75	-0.83	.	-1.52	-1.03	-0.65	0.81	-2.93	-0.93	-4.56	-2.63	-2.83	-2.21	-2.08	-1.8	-2	-2.26	-1.44	-1.76	-2.7	-3.03	-4.82	-3.23	.
M34	MALE	1	SURPRISE	6	M34SUS	M34-NE-SU	.	0.969	1049	0.031	0	0	0	0	0.969	1	.	-6.52	-0.76	-2.32	-1.26	-1.68	-3.8	-2.29	2.4	-6.52	-0.76	.	-1.49	-1.02	-0.56	0.82	-2.8	-0.91	-4.27	-2.42	-2.71	-2.09	-1.95	-1.65	-1.97	-2.2	-1.24	-1.65	-2.69	-3.1	-4.5	-3.22	.
M35	MALE	1	FEAR	1	M35FES	M35-NE-FE	.	0.719	1342	0.719	0	0.083	0	0.063	0.135	1	.	-5.76	-3.81	-2.34	-1.73	-2.16	-3.7	-2.62	3.15	-5.76	-1.73	.	-0.67	0.01	-1.95	0.13	-2.82	-1.21	-6.12	-2.38	-2.67	-2.28	-0.88	-1.91	-2.67	-0.89	-1.73	-1.93	-2.18	-2.34	-4.41	-3.18	.
M35	MALE	1	ANGER	2	M35ANS	M35-NE-AN	.	0.948	1076	0.021	0.948	0.01	0	0.01	0.01	1	.	-5.76	-3.81	-2.34	-1.73	-2.16	-3.7	-2.62	3.15	-5.76	-1.73	.	-0.67	0.01	-1.95	0.13	-2.82	-1.21	-6.12	-2.38	-2.67	-2.28	-0.88	-1.91	-2.67	-0.89	-1.73	-1.93	-2.18	-2.34	-4.41	-3.18	.
M35	MALE	1	DISGUST	3	M35DIS	M35-NE-DI	.	0.365	1731	0.104	0.333	0.365	0.01	0.188	0	1	.	-5.76	-3.81	-2.34	-1.73	-2.16	-3.7	-2.62	3.15	-5.76	-1.73	.	-0.67	0.01	-1.95	0.13	-2.82	-1.21	-6.12	-2.38	-2.67	-2.28	-0.88	-1.91	-2.67	-0.89	-1.73	-1.93	-2.18	-2.34	-4.41	-3.18	.
M35	MALE	1	HAPPINESS	4	M35HAS	M35-NE-HA	.	0.927	951	0.01	0	0	0.927	0.01	0.052	1	.	-5.76	-3.81	-2.34	-1.72	-2.16	-3.71	-2.63	3.15	-5.76	-1.72	.	-0.67	0.01	-1.95	0.13	-2.82	-1.21	-6.12	-2.38	-2.67	-2.28	-0.88	-1.91	-2.67	-0.89	-1.73	-1.93	-2.18	-2.34	-4.41	-3.18	.
M35	MALE	1	SADNESS	5	M35SAS	M35-NE-SA	.	0.917	1113	0.052	0.01	0.01	0	0.917	0.01	1	.	-5.76	-3.81	-2.34	-1.73	-2.16	-3.7	-2.62	3.15	-5.76	-1.73	.	-0.67	0.01	-1.95	0.13	-2.82	-1.21	-6.12	-2.38	-2.67	-2.28	-0.88	-1.91	-2.67	-0.89	-1.73	-1.93	-2.18	-2.34	-4.41	-3.18	.
M35	MALE	1	SURPRISE	6	M35SUS	M35-NE-SU	.	0.99	940	0	0.01	0	0	0	0.99	1	.	-5.76	-3.81	-2.34	-1.73	-2.16	-3.7	-2.62	3.15	-5.76	-1.73	.	-0.67	0.01	-1.95	0.13	-2.82	-1.21	-6.12	-2.38	-2.67	-2.28	-0.88	-1.91	-2.67	-0.89	-1.73	-1.93	-2.18	-2.34	-4.41	-3.18	.
[truncated: 65 more columns]
