# Supplementary material for: Human Observers and Automated Assessment of Dynamic Emotional Facial Expressions: KDEF-dyn Database Validation
Source: Front Psychol. 2018 Oct 26;9:2052. doi: 10.3389/fpsyg.2018.02052 (PMC6212581; doi:10.3389/fpsyg.2018.02052)
Supplement: DATASET S2 — FACET assessment of intensities. Evidence values for each expression and action units, at each of 31 intensity levels (in 3.33% steps). [file Data_Sheet_2.XLSX]

## Sheet: Hoja1
IDENTIFICATION OF VARIABLES IN THE	TIME-INTENSITY	TIME in Video-clip	INTENSITY of Expression
S2 Dataset. FACET assessment of intensities	CORRESPONDENCE	33 ms	0
		67 ms	3.3%
Human Observers and Automated Assessment		100 ms	6.7%
of Dynamic Emotional Facial Expressions: KDEF-dyn Database Validation I		133 ms	0.1
		167 ms	13.3%
KDEF_MODEL: KDEF identity		200 ms	16.7%
SEX_MODEL: Sex of KDEF model		233 ms	0.2
CATEG_CODE: Emotional expression category number		267 ms	23.3%
CATEGORY: Emotional expression unfolding		300 ms	26.7%
EXPRESSION_STIMULUS: Emotional expression label		333 ms	0.3
EXPRESSION_CLASSIFICATION: FACET Evidence of Expressions		367 ms	33.3%
Joy_0%: Evidence value of Joy at 0% intensity (i.e., first frame: Neutral face)		400 ms	36.7%
Joy_3.3%: Evidence value of Joy at 3.3% intensity (in the Neutral to Emotional unfolding)		433 ms	0.4
Joy_6.7%: Evidence value of Joy at 6.7% intensity		467 ms	43.3%
Joy_10%: Evidence value of Joy at 10% intensity		500 ms	46.7%
Etc.		533 ms	0.5
Joy_96.7%: Evidence value of Joy at 96.7% intensity		567 ms	53.3%
Joy_100%: Evidence value of Joy at 100% intensity (i.e., full-blown emotion: fear, sadness,		600 ms	56.7%
happiness, etc., according to the EXPRESSION STIMULUS column E)		633 ms	0.6
		667 ms	63.3%
Anger_0%: Evidence value of Anger at 0% intensity (i.e., first frame: Neutral face)		700 ms	67.7%
Anger_3.3%: Evidence value of Anger at 3.3% intensity (in the Neutral to Angry unfolding)		733 ms	0.7
Etc.		767 ms	73.3%
…		800 ms	76.7%
Neutral_100%: Evidence value of Neutrality at 100% intensity (of full-blown emotion)		833 ms	0.8
		867 ms	83.3%
ACTION_UNITS: FACET Evidence of Action Units (AU)		900 ms	86.7%
AU1_0%: Evidence value of AU1 at 0% intensity (i.e., first frame: Neutral face)		933 ms	0.9
AU1_3.3%: Evidence value of AU1 at 3.3% intensity (in the Neutral to Emotional unfolding)		967 ms	93.3%
AU1_6.7%: Evidence value of AU1 at 6.7% intensity		1000 ms	96.7%
AU1_10%: Evidence value of AU1 at 10% intensity		1033 ms	1
Etc.
AU1_100%: Evidence value of AU1 at 100% intensity (i.e., full-blown emotion: fear, sadness,
happiness, etc., according to the EXPRESSION STIMULUS column E)
AU2_0%: Evidence value of AU2 at 0% intensity (i.e., first frame: Neutral face)
AU2_3.3%: Evidence value of AU2 at 3.3% intensity (in the Neutral to Emotional unfolding)
Etc.
…
AU43_100%: Evidence value of Au43 at 100% intensity (of full-blown emotion)

## Sheet: Hoja2
KDEF_MODEL	SEX_MODEL	CATEG_CODE	CATEGORY	EXPRESSION_STIMULUS	EXPRESSION_CLASSIFICATION	Joy_0%	Joy_3.3%	Joy_6.7%	Joy_10%	Joy_13.3%	Joy_16.7%	Joy_20%	Joy_23.3%	Joy_26.7%	Joy_30%	Joy_33.3%	Joy_36.7%	Joy_40%	Joy_43.3%	Joy_46.7%	Joy_50%	Joy_53.3%	Joy_56.7%	Joy_60%	Joy_63.3%	Joy_67.7%	Joy_70%	Joy_73.3%	Joy_76.7%	Joy_80%	Joy_83.3%	Joy_86.7%	Joy_90%	Joy_93.3%	Joy_96.7%	Joy_100%	Anger_0%	Anger_3.3%	Anger_6.7%	Anger_10%	Anger_13.3%	Anger_16.7%	Anger_20%	Anger_23.3%	Anger_26.7%	Anger_30%	Anger_33.3%	Anger_36.7%	Anger_40%
F01	0	1	NE_FE	FEAR	.	-4.40984	-4.43966	-4.39314	-4.16471	-3.82357	-3.54111	-3.0709	-2.64972	-2.4822	-2.00403	-1.77594	-1.50523	-1.15654	-1.11504	-1.0841	-0.67589	-0.54535	-0.56698	-0.5847	-0.51184	-0.39203	-0.86507	-0.96382	-0.67466	-1.01528	-0.77556	-0.71506	-1.07304	-1.24026	-1.61779	-1.68768	-2.64863	-2.62661	-2.56697	-2.84438	-3.03047	-2.93832	-3.14752	-3.1768	-3.26486	-3.2594	-2.99872	-3.13811	-3.11701
F02	0	1	NE_FE	FEAR	.	-3.56671	-3.60239	-3.57222	-3.43227	-3.79263	-3.80303	-3.82327	-3.77206	-3.5387	-4.23156	-4.00222	-4.07355	-4.37711	-4.44587	-4.55051	-4.53082	-4.51199	-4.90279	-4.78286	-4.99385	-5.20688	-5.5261	-5.78044	-5.68159	-5.99556	-6.0275	-6.15731	-6.28666	-6.42321	-6.58884	-6.91008	-2.03771	-2.02462	-2.08158	-2.03765	-2.06209	-2.09308	-2.03735	-2.00663	-2.04037	-1.97709	-1.9821	-2.01658	-2.05327
F03	0	1	NE_FE	FEAR	.	-2.8823	-2.95884	-2.66368	-2.13085	-1.82327	-1.36728	-1.01483	-0.67431	-0.29438	-0.04266	0.29448	0.64119	0.80463	1.12843	1.15785	1.20954	1.20264	1.24092	1.29068	1.17851	1.13207	1.16083	1.25343	1.27034	1.37383	1.41654	1.65678	1.65784	1.7479	1.60553	1.7737	-3.9524	-3.95108	-3.82383	-3.49075	-3.38524	-3.2127	-3.0809	-2.83999	-2.81401	-2.6037	-2.52696	-2.49438	-2.41863
F05	0	1	NE_FE	FEAR	.	-1.80073	-1.75977	-1.77379	-2.05353	-2.28607	-2.31479	-2.50845	-2.78032	-3.07846	-3.17843	-3.31102	-3.43975	-3.62931	-3.86811	-3.80048	-3.88339	-4.08625	-4.11629	-4.23905	-4.53225	-4.59402	-4.70384	-4.76815	-4.7269	-4.97036	-5.05942	-5.15975	-5.15873	-4.94338	-5.07988	-5.10874	-2.92163	-2.90202	-2.86078	-2.85677	-2.80168	-2.73257	-2.75798	-2.64455	-2.77379	-2.77376	-2.6815	-2.56599	-2.57587
F07	0	1	NE_FE	FEAR	.	-1.43698	-1.43215	-1.42338	-1.59457	-1.73429	-2.1603	-2.25805	-2.28695	-2.43073	-2.68174	-2.61941	-2.83657	-2.97953	-3.16334	-3.3527	-3.51887	-3.58516	-3.66937	-3.99133	-4.17712	-4.34126	-4.54385	-4.46449	-4.59623	-4.74501	-4.89927	-5.03451	-5.02712	-5.47433	-5.75684	-6.31659	-1.4718	-1.52188	-1.59012	-1.37259	-1.28378	-1.18369	-1.14523	-1.35984	-1.23974	-0.95742	-1.20311	-0.99673	-0.95048
F09	0	1	NE_FE	FEAR	.	-4.85247	-4.79128	-4.76209	-4.71524	-4.76779	-4.67474	-4.52154	-4.27279	-4.65894	-4.30297	-4.46618	-4.372	-4.37846	-4.20716	-4.10991	-4.13003	-4.0358	-3.84233	-3.8149	-3.84824	-3.89097	-3.84696	-3.72255	-3.74001	-3.65069	-3.62395	-3.59404	-3.78811	-3.99968	-4.05259	-4.11614	-2.34619	-2.35812	-2.35385	-2.32849	-2.21403	-2.06288	-2.13183	-1.99759	-2.02287	-1.93859	-1.90122	-1.82454	-1.67687
F11	0	1	NE_FE	FEAR	.	-1.90549	-1.92669	-1.89661	-1.76239	-1.68169	-1.82974	-1.80925	-1.91814	-1.87168	-1.71105	-1.64273	-2.1016	-2.16397	-1.89295	-2.11047	-2.3725	-2.48484	-2.69839	-2.93933	-3.13631	-3.34953	-3.61926	-3.73656	-3.83989	-3.99594	-4.2768	-4.7933	-4.75257	-4.85516	-5.29036	-5.44996	-1.61638	-1.71105	-1.8386	-1.85341	-1.93986	-2.0394	-2.08678	-2.31598	-2.15452	-2.14172	-2.15337	-2.22408	-2.08429
F13	0	1	NE_FE	FEAR	.	-1.14465	-1.13223	-1.0432	-1.06253	-0.8398	-0.50178	-0.45463	-0.40134	-0.05102	0.01641	0.01605	-0.03171	-0.19365	-0.25814	-0.38598	-0.5298	-0.76249	-1.03789	-1.20232	-1.53585	-1.66987	-1.71335	-1.86432	-2.0108	-2.2672	-2.37424	-2.50701	-2.67674	-2.93541	-3.08677	-3.29406	-3.06549	-3.0277	-3.06887	-3.12463	-3.18361	-3.17411	-3.07906	-3.13425	-3.19068	-2.99557	-3.24981	-3.12617	-3.14168
F14	0	1	NE_FE	FEAR	.	-5.9312	-5.9173	-6.05011	-6.08377	-6.03024	-5.83344	-6.00605	-6.26882	-6.22667	-6.02435	-6.36598	-6.2978	-6.55855	-6.36699	-6.64562	-7.04823	-6.89919	-7.36114	-7.20409	-7.72505	-8.0047	-8.50037	-8.59524	-8.82733	-9.20918	-9.68367	-9.88709	-10.1905	-10.5364	-10.6986	-10.9873	-3.68894	-3.68867	-3.67911	-3.7119	-3.68621	-3.52171	-3.65582	-3.58381	-3.51428	-3.42886	-3.44873	-3.44704	-3.52808
F16	0	1	NE_FE	FEAR	.	-3.76349	-3.7192	-3.72874	-3.49413	-3.39233	-3.33861	-3.29029	-3.18385	-2.87582	-2.58968	-2.5026	-2.26888	-2.12701	-1.90481	-1.83292	-1.71957	-1.6489	-1.60726	-1.56307	-1.69147	-1.74619	-1.83336	-1.89809	-2.0088	-1.99393	-2.27889	-2.4043	-2.57972	-2.5815	-2.90145	-3.11547	-0.72824	-0.72025	-0.79326	-0.90469	-1.03785	-1.17383	-1.31243	-1.40744	-1.40529	-1.5266	-1.59768	-1.57832	-1.58259
F19	0	1	NE_FE	FEAR	.	-6.45415	-6.43735	-5.96243	-6.0685	-6.19669	-6.28596	-6.11755	-6.59837	-6.62287	-6.92117	-7.03794	-7.27028	-6.96028	-7.19086	-7.62431	-7.98265	-7.93075	-8.31624	-8.60981	-8.65708	-8.96378	-9.20979	-9.32444	-9.62173	-9.77158	-9.92289	-10.216	-10.5647	-10.7698	-10.9182	-11.094	-1.60354	-1.58942	-1.85992	-1.84619	-2.07517	-2.06486	-2.1556	-2.34167	-2.47693	-2.70342	-3.00226	-3.11267	-3.29949
F20	0	1	NE_FE	FEAR	.	-5.91904	-5.91979	-5.88929	-5.87208	-5.83583	-5.8465	-5.84835	-5.84523	-5.74118	-5.88357	-5.7792	-5.86048	-5.85164	-5.85747	-5.75325	-5.74023	-5.7411	-5.76883	-5.70723	-5.63378	-5.65458	-5.6866	-5.76576	-5.79029	-5.82435	-5.74074	-5.96963	-5.86465	-5.86276	-5.65989	-5.74918	-2.20961	-2.19122	-2.24244	-2.16823	-2.17459	-2.15032	-2.06347	-2.09315	-2.06106	-2.09296	-2.05159	-2.00432	-1.78112
F21	0	1	NE_FE	FEAR	.	-4.55571	-4.56126	-4.60181	-4.65446	-4.67086	-4.78776	-4.75804	-4.83571	-4.90904	-4.99585	-5.08318	-5.04428	-5.19845	-5.14666	-5.12356	-5.07981	-5.18705	-5.13413	-5.52858	-5.68508	-5.24447	-5.66562	-5.85779	-5.89492	-5.94421	-5.79775	-5.88784	-6.28883	-6.36755	-6.51302	-6.57132	-3.24417	-3.23313	-3.12071	-3.15494	-3.07851	-3.06135	-3.15615	-3.05417	-2.96402	-3.28102	-3.10958	-3.24596	-3.04097
F22	0	1	NE_FE	FEAR	.	-5.1551	-5.1648	-5.12812	-5.00473	-4.83531	-4.67549	-4.25493	-4.00343	-3.72886	-3.24293	-3.01034	-2.93551	-2.38662	-2.15835	-1.97694	-1.83767	-1.93152	-1.83173	-1.60077	-1.39175	-1.35644	-1.32701	-1.35395	-1.33694	-1.47967	-1.55049	-1.71274	-1.84823	-2.04146	-2.42204	-2.47894	-2.76464	-2.77875	-2.76704	-2.81332	-2.7883	-2.88951	-2.90815	-2.88703	-2.93486	-2.82852	-2.86457	-2.87714	-2.82937
F26	0	1	NE_FE	FEAR	.	-3.73873	-3.74929	-3.87716	-3.97135	-3.85425	-4.00066	-4.0789	-4.26502	-4.14005	-4.3803	-4.42419	-4.43622	-4.43532	-4.41743	-4.55655	-4.53849	-4.55496	-4.51863	-4.60857	-4.62567	-4.74842	-4.71372	-4.84195	-4.97353	-4.98265	-5.21607	-5.33043	-5.48565	-5.75258	-5.9577	-5.94565	-2.30179	-2.26743	-2.22914	-2.16618	-2.16758	-2.02754	-1.99768	-1.89707	-1.86718	-1.54221	-1.58772	-1.52924	-1.44128
F29	0	1	NE_FE	FEAR	.	-4.2598	-4.2669	-4.24677	-4.09416	-4.03058	-4.07066	-4.23638	-4.20883	-4.07499	-4.15511	-4.05571	-4.04434	-4.0694	-4.08516	-4.01819	-4.09122	-4.07754	-4.06744	-4.19027	-4.25412	-4.32936	-4.42517	-4.55169	-4.48984	-4.45663	-4.53039	-4.58372	-4.51202	-4.6959	-4.88002	-4.92204	-1.2923	-1.30128	-1.26532	-1.17409	-1.08724	-1.05486	-0.96747	-0.83478	-0.90779	-0.7387	-0.74988	-0.66387	-0.57517
F30	0	1	NE_FE	FEAR	.	-1.00407	-0.85637	-0.9799	-0.96954	-0.96147	-0.75727	-0.76701	-0.77347	-0.73188	-0.65608	-0.78067	-0.72868	-0.65422	-0.74733	-0.775	-0.81521	-0.72816	-0.82123	-0.71843	-0.80833	-0.89896	-0.95999	-1.15101	-1.16749	-1.20275	-1.15026	-1.34144	-1.36787	-1.61098	-1.73518	-1.69721	-0.90257	-0.86022	-0.85057	-0.99174	-0.89899	-0.91013	-0.94359	-1.01842	-0.97129	-1.09671	-1.12186	-1.17821	-0.78582
F31	0	1	NE_FE	FEAR	.	-1.78674	-1.77217	-1.61872	-1.56606	-1.44268	-1.39938	-1.44818	-1.1474	-0.9562	-1.22872	-0.97411	-1.01473	-1.07135	-1.006	-1.04311	-0.92646	-0.89847	-0.9092	-0.89134	-0.92274	-0.9454	-1.08963	-1.17324	-1.2752	-1.25901	-1.41523	-1.57897	-1.48822	-1.37464	-1.16957	-1.07185	-1.03574	-1.04816	-1.13759	-1.19651	-1.07564	-1.01766	-1.06876	-1.04151	-1.12626	-1.04036	-1.12592	-1.10168	-1.15495
F33	0	1	NE_FE	FEAR	.	-5.20147	-5.25542	-5.06367	-5.13584	-5.03005	-4.47572	-4.30144	-4.25033	-3.84316	-3.70372	-3.12312	-2.91362	-2.79164	-2.71071	-2.28783	-1.89342	-1.85185	-1.47804	-1.19859	-1.40727	-1.11299	-1.11204	-1.0097	-0.86065	-0.80626	-0.7134	-0.64685	-0.57386	-0.45048	-0.4386	-0.16686	-1.60541	-1.62961	-1.55468	-1.36531	-1.28446	-1.36607	-1.33647	-1.24497	-1.24085	-1.03342	-1.14756	-1.05061	-1.07345
F35	0	1	NE_FE	FEAR	.	-2.52837	-2.48841	-2.62016	-2.47142	-2.20114	-2.37521	-2.11407	-1.92792	-1.81188	-1.58952	-1.61798	-1.46878	-1.24443	-1.10044	-0.9446	-0.78157	-0.69675	-0.48563	-0.49257	-0.35144	-0.49627	-0.09658	-0.21345	-0.21225	-0.29435	-0.15058	-0.39679	-0.39827	-0.27434	-0.3293	-0.3035	-2.47149	-2.48876	-2.47616	-2.47597	-2.54233	-2.39652	-2.48302	-2.6881	-2.7763	-2.68946	-2.61962	-2.59479	-2.59361
M03	1	1	NE_FE	FEAR	.	-4.37841	-4.39674	-4.25159	-4.21573	-3.76279	-3.34457	-3.0437	-2.78306	-2.486	-2.11482	-1.93251	-1.66832	-1.38282	-1.26191	-0.85932	-0.73865	-0.64391	-0.49927	-0.46568	-0.49149	-0.50397	-0.45345	-0.3458	-0.43589	-0.48813	-0.5191	-0.45799	-0.58459	-0.55369	-0.56526	-0.42174	-1.48007	-1.47483	-1.49785	-1.30814	-1.363	-1.2455	-1.0625	-0.99223	-0.84633	-0.71431	-0.74378	-0.66056	-0.66523
M05	1	1	NE_FE	FEAR	.	-6.35684	-6.18988	-6.31479	-6.17491	-5.84726	-5.68004	-5.33102	-5.21899	-4.85342	-4.63919	-4.30818	-4.18258	-3.94285	-3.57695	-3.44981	-3.24267	-2.98816	-2.55551	-2.53193	-2.2806	-1.88369	-1.9333	-1.90434	-1.98875	-2.01668	-2.1133	-2.15444	-2.17138	-2.19458	-2.17438	-2.30596	-1.64504	-1.53598	-1.59026	-1.44784	-1.25648	-1.34061	-1.14199	-1.04487	-1.09087	-0.9692	-1.00208	-0.91236	-0.84176
M06	1	1	NE_FE	FEAR	.	-4.17473	-4.19217	-4.30628	-4.2346	-4.06722	-4.22263	-4.30963	-4.3359	-3.91472	-3.79107	-4.03268	-3.94089	-4.14958	-4.43917	-4.49737	-4.5828	-4.89211	-4.97162	-4.85514	-5.17036	-5.35713	-5.53824	-5.9627	-5.66575	-6.41436	-6.62584	-6.62286	-6.53664	-6.60826	-7.0768	-6.71295	-3.80568	-3.80928	-3.90431	-3.97447	-4.02904	-4.0658	-4.14534	-4.29057	-4.46595	-4.61599	-4.84695	-4.90783	-4.95158
M08	1	1	NE_FE	FEAR	.	-4.90053	-4.94086	-5.19228	-5.32603	-5.39993	-5.53977	-5.60791	-5.56762	-5.52301	-5.48708	-5.44577	-5.03508	-5.13791	-5.16389	-5.10668	-5.02558	-4.88302	-4.59621	-4.56707	-4.47686	-4.3577	-4.42535	-4.3822	-4.42664	-4.3704	-4.4873	-4.50942	-4.44539	-4.58554	-4.58125	-4.53166	-2.27845	-2.29081	-2.25483	-2.20026	-2.27702	-2.37239	-2.17125	-2.09373	-2.11568	-2.00143	-1.90747	-1.73082	-1.77297
M09	1	1	NE_FE	FEAR	.	-0.89547	-0.9011	-0.88889	-1.01535	-1.02567	-1.07286	-1.27471	-1.448	-1.53662	-1.52372	-1.87115	-2.04076	-2.26029	-2.17961	-2.54128	-2.88458	-3.54846	-3.83947	-4.16174	-4.64455	-5.05721	-5.46485	-6.05445	-6.26098	-6.61543	-7.15492	-7.47979	-8.09778	-8.36688	-8.71596	-8.99232	-3.02079	-3.0152	-3.04737	-3.02412	-3.07504	-2.99914	-3.13243	-3.08148	-3.2156	-3.26293	-3.17844	-3.30777	-3.2903
M10	1	1	NE_FE	FEAR	.	-5.23354	-5.15961	-5.24602	-4.94254	-5.10667	-5.0264	-4.86503	-4.50881	-4.61588	-4.16463	-3.8769	-3.83133	-3.61769	-3.52544	-3.00186	-3.06663	-2.63116	-2.61726	-2.3488	-2.37989	-2.30055	-2.57546	-2.10503	-2.13637	-2.4042	-2.50094	-2.61635	-2.63447	-2.85709	-3.11025	-3.02719	-0.62783	-0.6128	-0.55377	-0.63055	-0.60664	-0.58637	-0.59413	-0.59451	-0.57214	-0.51031	-0.42803	-0.52796	-0.468
M11	1	1	NE_FE	FEAR	.	-5.40317	-5.40927	-5.44694	-5.27722	-5.07872	-5.1717	-5.04606	-4.80335	-4.74183	-4.4042	-4.0653	-4.00542	-3.90786	-3.67555	-3.62438	-3.28315	-3.05391	-2.64469	-2.57191	-2.48045	-2.36173	-2.36468	-2.52951	-2.49328	-2.66614	-2.63163	-2.56925	-2.74259	-2.66087	-2.87358	-3.04413	-0.03198	-0.0287	-0.03351	-0.26964	-0.57673	-0.53165	-0.62074	-0.80949	-1.0965	-1.27235	-1.43556	-1.62374	-1.8449
M12	1	1	NE_FE	FEAR	.	-5.62383	-5.65862	-5.60553	-5.37757	-5.13705	-4.89551	-4.83306	-4.32837	-4.30234	-3.84334	-3.69316	-3.33899	-2.89544	-2.75306	-2.4787	-2.53746	-2.47838	-2.35593	-2.30638	-2.33235	-2.41875	-2.42191	-2.51332	-2.61006	-2.78162	-2.90052	-3.07358	-3.26869	-3.3942	-3.5372	-3.63348	-0.79705	-0.78599	-0.77397	-0.73707	-0.77629	-0.74953	-0.72074	-0.73167	-0.76427	-0.76347	-0.88554	-0.83763	-0.88281
M13	1	1	NE_FE	FEAR	.	-3.10198	-3.17848	-3.40886	-3.42947	-3.15352	-3.36057	-3.1024	-3.37108	-3.40722	-3.61864	-3.40063	-3.36979	-3.62789	-3.7919	-4.18272	-4.07705	-4.20336	-4.21373	-4.36586	-4.43009	-4.61904	-4.63968	-4.71774	-4.7601	-4.96964	-4.99389	-4.97203	-5.16571	-5.41907	-5.40553	-5.59991	-1.23746	-1.22157	-1.26155	-1.41505	-1.5357	-1.38254	-1.70884	-1.48295	-1.49937	-1.51838	-1.30663	-1.28912	-1.18824
M14	1	1	NE_FE	FEAR	.	-5.7866	-5.75487	-5.8601	-5.93582	-6.12118	-6.12401	-6.15165	-6.15009	-6.17362	-6.31776	-6.47468	-6.61576	-6.55011	-6.62287	-6.63705	-6.78365	-6.52137	-6.55853	-6.7233	-6.64556	-6.66276	-6.70306	-6.71494	-6.85224	-6.83445	-6.79848	-6.91095	-7.02163	-7.12847	-7.04112	-7.22017	-0.39736	-0.36408	-0.26388	-0.41667	-0.15939	-0.49306	-0.20032	-0.27868	-0.36207	-0.46091	-0.52728	-0.52681	-0.30469
M17	1	1	NE_FE	FEAR	.	-6.39266	-6.38717	-6.27397	-6.20051	-6.13882	-5.63813	-5.54066	-5.4414	-5.32263	-4.9645	-4.8381	-4.77101	-4.62562	-4.47666	-4.64652	-4.44349	-4.59132	-4.45898	-4.04082	-3.81536	-3.61272	-3.52908	-3.4659	-3.51194	-3.28363	-3.6073	-3.71547	-3.64894	-3.89387	-4.26122	-4.32226	-1.01751	-1.01018	-1.07963	-1.11806	-1.10925	-1.20199	-1.18188	-1.14917	-1.25495	-1.30084	-1.34534	-1.38531	-1.39061
M18	1	1	NE_FE	FEAR	.	-4.04408	-4.04766	-3.86462	-3.66915	-3.32394	-2.91262	-2.61327	-1.92907	-1.44148	-1.00181	-0.6471	-0.51325	-0.08003	0.17701	0.32764	0.59429	0.80645	0.98483	1.01589	1.20227	1.15153	1.29515	1.36908	1.45145	1.40164	1.38283	1.2312	1.44271	1.2332	1.32636	1.35219	-1.99683	-1.96583	-1.9992	-1.98567	-2.0995	-2.00526	-2.0692	-2.04071	-2.14209	-2.17648	-2.20901	-2.20084	-2.27546
M22	1	1	NE_FE	FEAR	.	-6.01999	-6.08192	-6.11337	-6.24826	-6.11595	-5.9675	-5.94543	-5.76621	-5.81209	-5.71649	-5.49054	-5.54955	-5.5392	-5.52522	-5.40874	-5.29643	-5.22714	-5.29108	-5.13182	-5.20533	-5.06161	-4.98069	-5.01812	-4.80726	-4.94596	-4.86933	-4.75072	-4.68092	-4.70703	-4.8218	-4.81595	-1.60474	-1.52095	-1.62997	-1.51979	-1.49467	-1.56593	-1.42733	-1.4519	-1.42427	-1.45403	-1.41546	-1.49652	-1.38556
M23	1	1	NE_FE	FEAR	.	-7.01162	-7.04631	-6.82114	-6.85903	-6.81767	-7.10163	-7.00821	-6.89202	-6.99973	-7.04796	-7.12005	-7.22655	-7.18712	-7.309	-6.97256	-6.96796	-6.91282	-6.95979	-6.96079	-7.23422	-7.26852	-7.37295	-7.40519	-7.72377	-7.85161	-7.824	-8.22356	-8.44286	-8.72926	-8.93602	-9.1799	-0.95498	-0.9531	-0.96987	-1.01504	-0.8876	-0.84985	-0.90863	-0.73724	-0.75226	-0.77191	-0.72261	-0.62283	-0.74701
M24	1	1	NE_FE	FEAR	.	-5.61496	-5.60266	-5.63684	-5.48364	-5.17748	-4.88621	-4.72121	-4.44225	-3.9558	-3.8796	-3.36649	-3.24511	-2.94852	-2.75502	-2.34832	-2.06873	-2.0586	-1.81523	-1.79829	-1.91081	-1.93059	-2.1678	-2.22105	-2.36	-2.55006	-2.63304	-2.7919	-3.04045	-2.96638	-3.18162	-3.77055	-3.55884	-3.55228	-3.60772	-3.44166	-3.53933	-3.56501	-3.30514	-3.49521	-3.42474	-3.41446	-3.45155	-3.49363	-3.43303
M25	1	1	NE_FE	FEAR	.	-2.7097	-2.67561	-2.63241	-2.42002	-2.3366	-2.16913	-1.83216	-1.56444	-1.34667	-1.2591	-1.05633	-1.0679	-0.91162	-1.0511	-1.02998	-0.80035	-0.7861	-0.83857	-0.82853	-1.03094	-1.02673	-0.9873	-1.00335	-1.19571	-1.24488	-1.31379	-1.4042	-1.50308	-1.5526	-1.37998	-1.60578	-2.90735	-2.8854	-2.99217	-2.91397	-3.01692	-3.02821	-3.34127	-3.41855	-3.40835	-3.39706	-3.54406	-3.52935	-3.54879
M29	1	1	NE_FE	FEAR	.	-6.25133	-6.28911	-6.28559	-6.0344	-6.16778	-5.83038	-5.7969	-5.57381	-5.5365	-5.43998	-5.36029	-5.2249	-5.09007	-4.80049	-4.63177	-4.51034	-4.21795	-3.42917	-3.03489	-2.86159	-2.51443	-2.49031	-2.37652	-2.39163	-2.29599	-2.2795	-2.26797	-2.23621	-2.30888	-2.30217	-2.32543	-2.88659	-2.87996	-3.01159	-3.13087	-3.2816	-3.23366	-3.33204	-3.32284	-3.37084	-3.50137	-3.75643	-3.87351	-4.11306
M31	1	1	NE_FE	FEAR	.	-4.05768	-4.13069	-3.98165	-3.29284	-2.83413	-2.25854	-1.7936	-1.24497	-0.83104	-0.52097	-0.17562	0.10998	0.37695	0.68459	0.83488	1.04111	1.21929	1.29187	1.47074	1.55477	1.56005	1.69065	1.74454	2.03299	2.23114	2.30369	2.43143	2.3358	2.5405	2.62049	2.82373	-1.50753	-1.47198	-1.53549	-1.63034	-1.64965	-1.67016	-1.7741	-1.78335	-1.82602	-1.88495	-2.10674	-2.11167	-2.3334
M34	1	1	NE_FE	FEAR	.	-6.52476	-6.55301	-6.72395	-6.53289	-6.31894	-6.34799	-6.22143	-6.30015	-6.19769	-6.11885	-6.0341	-5.8728	-5.44179	-5.44768	-5.15517	-5.02609	-4.71226	-4.52043	-4.33934	-4.15266	-4.06118	-3.82819	-3.75603	-3.63515	-3.57197	-3.37128	-3.28652	-3.17716	-3.14852	-3.04586	-3.13635	-0.76063	-0.7656	-0.79733	-0.94128	-0.86771	-1.02819	-1.01214	-1.00901	-1.00684	-0.99172	-1.09988	-1.06963	-0.92862
M35	1	1	NE_FE	FEAR	.	-5.76242	-5.72507	-5.71145	-5.64773	-5.50143	-5.3708	-5.23689	-5.35492	-5.08612	-5.12128	-5.11994	-4.91503	-4.77089	-4.80955	-4.61669	-4.55372	-4.28903	-4.23292	-4.19563	-4.38741	-4.2936	-4.68617	-4.80234	-5.04188	-5.35157	-5.61667	-5.88006	-5.81758	-5.88051	-6.0784	-6.3358	-3.8059	-3.79919	-3.80928	-3.84141	-3.82263	-3.87935	-3.81339	-3.93554	-3.82433	-3.9221	-3.87911	-3.78623	-3.75259
F01	0	2	NE_AN	ANGER	.	-4.27676	-4.28357	-4.21156	-4.34157	-4.1719	-4.30373	-4.32541	-3.92326	-4.13784	-4.42886	-4.46358	-4.71597	-4.11879	-4.11904	-4.21381	-4.25547	-4.36436	-4.42858	-4.2801	-4.2923	-4.23299	-4.59169	-4.62112	-4.74596	-4.8345	-4.75118	-5.03462	-5.10444	-5.04419	-5.31522	-5.21378	-2.6681	-2.67145	-2.55663	-2.43418	-2.13853	-2.03101	-2.02027	-1.84095	-1.68732	-1.62884	-1.25908	-1.18082	-0.95079
F02	0	2	NE_AN	ANGER	.	-3.56959	-3.60035	-3.59147	-3.57143	-3.43462	-3.4707	-3.6723	-3.52587	-3.48354	-3.51282	-3.61563	-3.6274	-3.71127	-3.73362	-3.81976	-3.8116	-3.9219	-4.03184	-4.25342	-4.42141	-4.53435	-4.66126	-4.68242	-4.84574	-4.85566	-5.16984	-5.3743	-5.35976	-5.67416	-5.75932	-5.96678	-2.04519	-2.02826	-1.97129	-1.76809	-1.56407	-1.41795	-1.27336	-1.09017	-0.95387	-0.8961	-0.62801	-0.47119	-0.27965
F03	0	2	NE_AN	ANGER	.	-2.8823	-2.95884	-2.90998	-2.93274	-3.08015	-3.31223	-3.69408	-3.90512	-4.0707	-4.33059	-4.42263	-4.80993	-4.92841	-5.04288	-5.07408	-5.31999	-5.48079	-5.83833	-6.14298	-6.42256	-6.65515	-6.83135	-7.09345	-7.36816	-7.54204	-7.99387	-8.04491	-8.21961	-8.67164	-8.88826	-9.11818	-3.9524	-3.95108	-3.84816	-3.6562	-3.46076	-3.31497	-3.08526	-2.80896	-2.68562	-2.52914	-2.28587	-2.18001	-2.07878
F05	0	2	NE_AN	ANGER	.	-1.79931	-1.76005	-1.77007	-1.97552	-2.11758	-2.17912	-2.2863	-2.53038	-2.60488	-2.73615	-2.89777	-3.10613	-3.2453	-3.39192	-3.27557	-3.42415	-3.56325	-3.69515	-3.84676	-3.57255	-3.66412	-3.78861	-3.90635	-4.26192	-4.03625	-4.13821	-4.26675	-4.35683	-4.38842	-4.6458	-4.59169	-2.92396	-2.90205	-2.84445	-2.66707	-2.47685	-2.31931	-2.28728	-2.1136	-1.93378	-1.7991	-1.62341	-1.46412	-1.34028
F07	0	2	NE_AN	ANGER	.	-1.43698	-1.43215	-1.46147	-1.06993	-0.96494	-0.75044	-0.53617	-0.48611	-0.29599	-0.10277	0.15597	0.22057	0.26462	0.3521	0.40316	0.427	0.44577	0.46104	0.49155	0.5377	0.53176	0.35216	0.40673	0.46194	0.51447	0.59211	0.73391	0.72468	0.48133	0.62217	0.8295	-1.4718	-1.52188	-1.45532	-1.17932	-1.01342	-0.81791	-1.13999	-0.76155	-0.78604	-0.71573	-0.73243	-0.6654	-0.55118
F09	0	2	NE_AN	ANGER	.	-4.85247	-4.79128	-4.84062	-4.96052	-5.2429	-5.27838	-5.47046	-5.64333	-5.92443	-5.98613	-6.35777	-6.42404	-6.68613	-6.69297	-6.69407	-6.94522	-7.06958	-7.19544	-7.39937	-7.5896	-7.82655	-7.87028	-8.1135	-8.4101	-8.41184	-8.70727	-8.92038	-9.12053	-9.30093	-9.53398	-10.0039	-2.34619	-2.35812	-2.33652	-2.15249	-2.24097	-2.00902	-1.96959	-1.81455	-1.61821	-1.52189	-1.32071	-1.27769	-1.08361
F11	0	2	NE_AN	ANGER	.	-1.90578	-1.92911	-1.98144	-2.07656	-2.16651	-2.20769	-2.10019	-2.49912	-2.56148	-2.5815	-2.76147	-3.0261	-3.27877	-3.54865	-3.63132	-3.70578	-4.05048	-4.18078	-4.32331	-4.51252	-4.68493	-5.00754	-5.19261	-5.26577	-5.51839	-5.57089	-5.7388	-5.81238	-5.92473	-6.1455	-6.15462	-1.61796	-1.71117	-1.52802	-1.4656	-1.24614	-1.2941	-1.0406	-0.75944	-0.7049	-0.75135	-0.64494	-0.34634	-0.34927
F13	0	2	NE_AN	ANGER	.	-1.14474	-1.13121	-1.07131	-0.94613	-0.73434	-0.61869	-0.67753	-0.51966	-0.57079	-0.57055	-0.66013	-0.83048	-0.91279	-1.0465	-1.18847	-1.53538	-1.81722	-1.9394	-2.14556	-2.27517	-2.73891	-3.11049	-3.49788	-3.92254	-4.31332	-4.68236	-4.94983	-5.3803	-5.70526	-6.11493	-6.47247	-3.06837	-3.02407	-2.88234	-2.78538	-2.56015	-2.37737	-1.95104	-1.73596	-1.47542	-1.34665	-1.13903	-0.97329	-0.87509
F14	0	2	NE_AN	ANGER	.	-5.9312	-5.9173	-5.85336	-5.8436	-5.93762	-5.98443	-5.78309	-5.84203	-5.78672	-5.7675	-5.81288	-5.69694	-5.69569	-5.71143	-5.79085	-5.77683	-5.75314	-5.75436	-5.75419	-5.73851	-5.93921	-6.12717	-6.20468	-5.91761	-6.31425	-6.22601	-6.68443	-6.64764	-6.7519	-6.81561	-6.89293	-3.68894	-3.68867	-3.5995	-3.53471	-3.53466	-3.46338	-3.24992	-3.19096	-3.10471	-2.94971	-2.9011	-2.72516	-2.64983
F16	0	2	NE_AN	ANGER	.	-3.76349	-3.7192	-3.63914	-3.87569	-4.37268	-4.4065	-4.55076	-4.81769	-5.32176	-5.61352	-5.62233	-6.01248	-6.26674	-6.54354	-6.95267	-7.18717	-7.52092	-7.88272	-8.16879	-8.59957	-9.38764	-9.40562	-9.62659	-9.79036	-9.8474	-10.0795	-10.4244	-10.6904	-10.9057	-11.1053	-11.2359	-0.72824	-0.72025	-0.71273	-0.55346	-0.43427	-0.39685	-0.16946	0.0072	0.29706	0.43693	0.52515	0.79022	0.8977
F19	0	2	NE_AN	ANGER	.	-6.45328	-6.44896	-6.01402	-5.69801	-5.73658	-5.6136	-5.711	-5.90955	-5.9803	-6.12106	-6.18585	-6.48895	-6.7542	-6.82915	-7.0171	-7.19575	-7.24784	-7.12565	-7.30703	-7.33741	-7.46167	-7.63378	-7.80635	-7.91246	-8.1476	-8.24458	-8.36167	-8.42319	-8.36648	-8.32594	-8.73115	-1.60351	-1.632	-1.61045	-1.20269	-1.06162	-0.82235	-0.40696	-0.00119	0.25002	0.54955	0.88446	1.21431	1.42933
F20	0	2	NE_AN	ANGER	.	-5.91904	-5.91979	-5.84079	-5.69444	-5.67545	-5.85453	-5.78167	-5.73577	-5.79141	-5.68304	-5.64143	-5.65755	-5.56394	-5.55305	-5.66722	-5.61373	-5.59023	-5.53497	-5.39886	-5.47626	-5.42047	-5.33443	-5.25691	-5.20122	-5.16253	-5.20046	-5.20071	-5.13423	-4.99368	-5.10024	-5.31857	-2.20961	-2.19122	-2.15197	-1.80172	-1.73101	-1.43151	-1.24068	-0.94165	-0.61317	-0.41241	-0.18355	0.07799	0.31125
F21	0	2	NE_AN	ANGER	.	-4.55733	-4.55906	-4.52299	-4.52119	-4.48816	-4.49421	-4.46559	-4.40772	-4.54717	-4.53747	-4.51873	-4.49053	-4.44808	-4.56036	-4.66651	-4.65765	-4.73802	-4.46151	-4.66148	-4.59153	-4.67388	-4.45856	-4.49896	-4.56265	-4.54518	-4.16175	-4.38704	-4.62177	-4.5848	-4.55359	-4.67614	-3.2451	-3.22912	-3.0915	-2.92616	-2.55877	-2.44386	-2.49141	-2.1616	-2.00388	-1.97858	-1.7355	-1.64466	-1.48405
F22	0	2	NE_AN	ANGER	.	-5.1551	-5.1648	-5.28509	-5.27001	-5.14739	-5.15102	-4.94614	-5.15258	-5.19403	-5.33659	-5.32279	-5.60681	-5.58912	-5.51562	-5.5677	-5.61358	-5.6489	-5.70657	-5.63845	-5.7209	-5.80748	-5.76738	-5.80661	-5.98974	-6.02362	-6.02752	-6.02887	-6.17721	-6.27252	-6.39278	-6.28969	-2.76464	-2.77875	-2.73085	-2.61075	-2.45104	-2.30461	-2.15899	-1.89961	-1.69192	-1.42161	-1.2514	-0.77601	-0.53916
F26	0	2	NE_AN	ANGER	.	-3.73873	-3.74929	-3.81483	-4.08899	-4.27018	-4.65498	-4.81509	-5.03579	-4.9872	-5.27802	-5.43579	-5.71275	-5.81949	-5.98681	-6.0881	-6.15479	-6.40638	-6.52043	-6.6279	-6.76619	-6.89022	-7.05655	-7.29841	-7.26047	-7.3435	-7.5969	-7.56477	-7.89863	-7.92471	-7.97926	-8.35958	-2.30179	-2.26743	-2.14061	-1.94536	-1.78813	-1.55322	-1.55452	-1.22544	-1.23449	-1.02203	-0.85018	-0.66321	-0.55083
F29	0	2	NE_AN	ANGER	.	-4.2598	-4.2669	-4.16681	-4.23215	-4.41558	-4.56414	-4.44931	-4.4601	-4.46616	-4.60826	-4.30506	-4.48928	-4.57531	-4.52608	-4.41989	-4.49089	-4.47056	-4.46959	-4.62337	-4.39315	-4.6078	-4.63109	-4.63673	-4.68324	-4.67864	-4.66462	-4.73019	-4.86074	-4.98712	-5.03677	-5.37116	-1.2923	-1.30128	-1.22896	-1.10371	-0.82476	-0.58595	-0.547	-0.36099	-0.25325	-0.05903	-0.1656	0.03815	0.3275
F30	0	2	NE_AN	ANGER	.	-1.00407	-0.85637	-0.98203	-1.01841	-1.01764	-1.08395	-1.12379	-1.27975	-1.28607	-1.35606	-1.39948	-1.51369	-1.49688	-1.60429	-1.63146	-1.71268	-1.71074	-1.82465	-1.96367	-1.93928	-2.29901	-2.28864	-2.54895	-2.63492	-2.7149	-2.55058	-2.72818	-2.75286	-2.69644	-2.84061	-2.99484	-0.90257	-0.86022	-0.83263	-0.65827	-0.62592	-0.4473	-0.32154	-0.15601	-0.03966	0.0735	0.18807	0.21217	0.23616
F31	0	2	NE_AN	ANGER	.	-1.78539	-1.77988	-1.80933	-2.02731	-1.92318	-2.43936	-2.62378	-3.00473	-3.28762	-3.6149	-3.75952	-3.98357	-4.09113	-4.55519	-4.76205	-4.81622	-5.04806	-5.25576	-5.44273	-5.64163	-5.85672	-6.00569	-6.20277	-6.51112	-6.6026	-6.68128	-6.76649	-6.92264	-7.12322	-7.2104	-7.455	-1.03566	-1.04551	-1.06401	-0.73178	-0.65399	-0.48961	-0.2487	0.29265	0.40381	0.5599	0.70133	0.80356	0.78591
F33	0	2	NE_AN	ANGER	.	-5.20047	-5.25526	-5.16404	-5.19052	-5.28449	-5.4253	-5.56908	-5.70973	-5.63745	-5.7827	-5.82983	-5.97145	-5.98222	-6.08241	-6.05254	-6.28187	-6.58511	-6.67096	-6.49875	-6.67726	-6.69595	-6.87237	-6.7035	-6.61917	-6.78121	-6.99654	-7.05786	-6.9578	-7.0964	-7.06249	-7.04678	-1.60169	-1.63044	-1.53155	-1.20206	-0.98949	-0.69517	-0.49368	-0.08038	-0.037	0.19461	0.18491	0.6282	0.64613
F35	0	2	NE_AN	ANGER	.	-2.52837	-2.48841	-2.6501	-2.6343	-2.41199	-2.62649	-2.65812	-2.74563	-2.75582	-2.76937	-2.84248	-2.85185	-2.9576	-2.92634	-3.10592	-3.12301	-3.47274	-3.79225	-3.97988	-4.29587	-4.46514	-4.84131	-4.95184	-4.92227	-4.97696	-4.9437	-4.89549	-4.87672	-4.79385	-5.0291	-4.90411	-2.47149	-2.48876	-2.36298	-2.14876	-2.25654	-1.74837	-1.58126	-1.43037	-1.3159	-1.12388	-0.97041	-0.73151	-0.36625
M03	1	2	NE_AN	ANGER	.	-4.37841	-4.39674	-4.47461	-4.66611	-4.6545	-4.54135	-4.58641	-4.54991	-4.48361	-4.57982	-4.65735	-4.6865	-4.62592	-4.6675	-4.93612	-5.09307	-5.07308	-5.31332	-5.45547	-5.62912	-5.70756	-5.74564	-5.93803	-6.27705	-6.40776	-6.58038	-6.49639	-6.56068	-6.78107	-6.71219	-6.75248	-1.48007	-1.47483	-1.44567	-1.20209	-1.10703	-0.9007	-0.71103	-0.61895	-0.55371	-0.32968	-0.04366	0.09168	0.27837
M05	1	2	NE_AN	ANGER	.	-6.35852	-6.18988	-6.41746	-6.28593	-6.39062	-6.6932	-6.91702	-6.89373	-6.97033	-6.94097	-7.0428	-7.03673	-7.1396	-7.17969	-7.16118	-7.20949	-7.27916	-7.37411	-7.51504	-7.54192	-7.55329	-7.69585	-7.82197	-7.84879	-7.96882	-7.91863	-8.04941	-8.1945	-8.33088	-8.30585	-8.25746	-1.63868	-1.53598	-1.62562	-1.3801	-1.28289	-1.16549	-1.08015	-0.82346	-0.79139	-0.61619	-0.34127	-0.26214	0.01722
M06	1	2	NE_AN	ANGER	.	-4.18121	-4.20177	-3.93725	-3.80296	-3.77501	-3.65439	-3.63032	-3.37738	-3.4539	-3.48849	-3.50731	-3.3096	-3.71364	-3.50678	-3.56504	-3.44402	-3.34782	-3.32492	-3.24986	-3.2693	-3.16437	-3.29194	-3.19843	-3.21899	-3.29817	-3.182	-3.19546	-3.37211	-3.21903	-3.46654	-3.53135	-3.81155	-3.8069	-3.76552	-3.67689	-3.58092	-3.39319	-3.29855	-3.12792	-2.89203	-2.7584	-2.55024	-2.42455	-2.15841
M08	1	2	NE_AN	ANGER	.	-4.90053	-4.94086	-5.0548	-5.11921	-5.24844	-5.1897	-5.46577	-5.50872	-5.53967	-5.74547	-5.77063	-5.74539	-5.80602	-5.57886	-5.58095	-5.73362	-5.6934	-5.96438	-6.00516	-6.25193	-6.30431	-6.46439	-6.38916	-6.71945	-6.73846	-6.83392	-7.06556	-7.14879	-7.36949	-7.47878	-7.44379	-2.27845	-2.29081	-2.21461	-2.08168	-1.96742	-1.82019	-1.68312	-1.54447	-1.32057	-1.27818	-1.11363	-0.86832	-0.65528
M09	1	2	NE_AN	ANGER	.	-0.89194	-0.88392	-0.94652	-0.9615	-1.18743	-1.20878	-1.38956	-1.57849	-1.93281	-2.21294	-2.46984	-2.74316	-3.00474	-3.30589	-3.47716	-3.92451	-4.08946	-3.76874	-3.99205	-4.30303	-4.39026	-4.7711	-4.87956	-5.14361	-5.14444	-5.75838	-6.23676	-5.94903	-6.10557	-6.08928	-6.1382	-3.00479	-3.0322	-2.89377	-2.6968	-2.44257	-2.2453	-2.06607	-1.82356	-1.50737	-1.30734	-1.19369	-0.81565	-0.70725
M10	1	2	NE_AN	ANGER	.	-5.23164	-5.15603	-6.01071	-5.13669	-4.63271	-4.6652	-4.6755	-4.70258	-4.29269	-4.37818	-4.25444	-4.18837	-4.25244	-4.29699	-4.45081	-4.49596	-4.59545	-4.7129	-4.44687	-4.94987	-5.06596	-5.09069	-5.3642	-5.74499	-5.97316	-5.64054	-5.69046	-5.99181	-5.97244	-6.25128	-6.46967	-0.62492	-0.61511	-0.25537	-0.46997	-0.33556	-0.36664	-0.29904	-0.15663	0.00058	0.11487	0.19575	0.25523	0.3187
M11	1	2	NE_AN	ANGER	.	-5.40317	-5.40927	-5.3273	-5.44767	-5.39681	-5.56788	-5.61373	-5.55453	-5.48273	-5.55704	-5.56788	-5.61701	-5.7508	-5.92952	-6.03819	-6.17181	-6.29633	-6.42654	-5.87229	-6.25536	-6.33175	-6.64906	-6.77289	-6.82317	-6.8563	-6.74868	-6.68466	-6.55043	-6.50451	-6.38144	-6.42047	-0.03198	-0.0287	0.1031	0.312	0.4463	0.6812	0.86175	1.09915	1.2553	1.41804	1.47458	1.60845	1.79689
M12	1	2	NE_AN	ANGER	.	-5.62383	-5.65862	-5.62677	-5.75183	-5.59619	-5.47227	-5.64071	-5.57331	-5.62526	-5.64142	-5.62498	-5.71265	-5.66828	-5.72748	-5.75492	-5.79101	-5.98107	-5.77572	-5.87611	-5.90753	-6.09854	-6.17379	-6.11344	-6.17817	-6.0822	-6.02882	-6.20948	-5.9624	-5.97033	-6.01357	-5.50976	-0.79705	-0.78599	-0.67367	-0.40806	-0.44675	-0.16105	0.00777	0.2427	0.36446	0.49677	0.67709	0.74557	1.06331
M13	1	2	NE_AN	ANGER	.	-3.12811	-3.18199	-3.25375	-3.34485	-3.39229	-3.52441	-3.36396	-3.23611	-3.22059	-3.52552	-3.2357	-3.65726	-3.68867	-3.79301	-4.41607	-4.27496	-4.17233	-4.43477	-4.44178	-4.65437	-4.57345	-5.17096	-5.25716	-5.48439	-5.28643	-5.59004	-5.70837	-5.43544	-6.08741	-5.94627	-6.05501	-1.39304	-1.37135	-1.3013	-1.14588	-0.93796	-0.68509	-0.51844	-0.30988	-0.21942	0.02006	-0.15199	0.24359	0.29672
M14	1	2	NE_AN	ANGER	.	-5.7866	-5.75487	-5.85544	-5.98869	-6.18251	-6.16881	-6.37803	-6.56111	-6.72563	-6.54734	-6.75207	-6.94737	-7.05019	-7.14564	-7.30786	-7.32428	-7.53237	-7.72388	-7.91877	-8.00189	-8.11027	-8.31028	-8.43682	-8.58818	-8.7684	-8.96987	-8.95104	-8.83508	-8.69525	-8.9895	-9.17019	-0.39736	-0.36408	-0.33583	-0.2334	-0.09415	-0.02008	0.18918	0.37667	0.52816	0.65557	0.84535	0.87943	1.03531
M17	1	2	NE_AN	ANGER	.	-6.39266	-6.38717	-6.19576	-6.02466	-5.91596	-5.70624	-5.38101	-5.08262	-4.75352	-4.55424	-4.38857	-4.34266	-3.9216	-3.67106	-3.46517	-3.46558	-3.45383	-3.58137	-3.6675	-3.90119	-4.09217	-4.20467	-4.52561	-4.50044	-4.5093	-4.68891	-4.83373	-4.77437	-4.71944	-4.85605	-5.03242	-1.01751	-1.01018	-1.06238	-1.00003	-0.89563	-0.71529	-0.70895	-0.66646	-0.67394	-0.605	-0.51936	-0.45353	-0.4916
M18	1	2	NE_AN	ANGER	.	-4.04408	-4.04766	-4.0805	-4.16653	-4.18152	-4.22802	-4.08834	-4.21917	-4.2813	-4.30338	-4.19811	-4.48719	-4.51454	-4.74355	-4.80039	-4.9802	-5.17048	-5.20733	-5.28194	-5.35031	-5.44993	-5.49418	-5.45866	-5.02726	-5.06921	-5.36404	-5.28991	-5.35701	-5.49633	-5.56241	-5.66564	-1.99683	-1.96583	-2.00061	-1.74562	-1.49422	-1.49182	-1.44611	-1.32117	-1.24916	-1.0751	-1.03698	-1.05212	-0.87173
M22	1	2	NE_AN	ANGER	.	-6.0143	-6.08913	-6.27322	-6.14726	-6.09516	-6.28955	-6.19609	-6.12538	-6.09673	-6.16799	-5.78794	-5.84349	-5.87361	-5.82414	-5.70777	-5.55507	-5.43519	-5.16856	-5.03909	-5.1254	-5.13473	-5.12005	-4.7527	-4.6934	-4.70203	-4.43833	-4.30198	-4.99702	-4.59546	-4.67012	-4.82979	-1.60391	-1.52351	-1.53572	-1.32971	-1.32578	-0.9505	-0.63876	-0.49031	-0.07282	0.10553	0.22106	0.53602	0.7572
M23	1	2	NE_AN	ANGER	.	-7.01162	-7.04631	-7.08863	-7.05387	-7.34965	-7.55359	-7.80705	-7.85965	-7.96364	-8.07592	-8.2426	-8.21874	-8.24085	-8.33416	-8.29388	-8.45007	-8.5793	-8.64153	-8.80169	-8.84854	-9.1589	-8.82512	-8.80295	-9.12289	-9.02132	-9.02046	-9.01089	-8.93064	-8.83781	-8.71361	-8.58559	-0.95498	-0.9531	-1.0304	-0.46112	-0.57047	-0.31401	0.07645	0.24756	0.64563	0.82513	1.16715	1.33575	1.4679
M24	1	2	NE_AN	ANGER	.	-5.61496	-5.60266	-5.56989	-5.49763	-5.52025	-5.38562	-5.39064	-5.08693	-5.18218	-5.3033	-5.3711	-5.2435	-5.43797	-5.32851	-5.36072	-5.29908	-5.25618	-5.08585	-5.03803	-4.98058	-4.91335	-5.15101	-5.15205	-5.21965	-5.10624	-5.10801	-5.11101	-5.21904	-5.61542	-5.44613	-5.44565	-3.55884	-3.55228	-3.4404	-3.21098	-3.06635	-2.90084	-2.72674	-2.53284	-2.42086	-2.24474	-2.04	-1.84457	-1.56005
M25	1	2	NE_AN	ANGER	.	-2.7097	-2.67561	-2.65543	-2.85652	-2.81894	-2.8508	-2.80082	-2.92451	-2.87572	-2.85804	-2.95248	-3.0781	-3.12921	-3.16382	-3.1706	-3.29353	-3.45956	-3.00918	-3.32654	-3.32302	-3.14271	-3.18029	-3.21169	-3.39702	-3.50027	-3.7584	-3.71261	-3.90165	-4.05056	-4.11857	-4.22808	-2.90735	-2.8854	-2.77659	-2.62867	-2.45039	-2.29701	-2.12729	-1.98345	-1.92364	-1.74325	-1.67866	-1.46007	-1.38893
M29	1	2	NE_AN	ANGER	.	-6.24635	-6.28911	-6.1868	-6.11734	-6.04866	-5.98366	-6.13219	-5.99754	-5.91901	-5.8092	-6.0023	-5.76385	-5.67546	-5.46273	-5.42853	-5.11651	-5.11862	-4.88568	-4.88326	-4.81272	-5.03559	-4.97544	-5.07524	-5.09793	-5.33884	-5.41445	-5.38221	-5.29942	-5.37559	-5.17781	-5.12933	-2.88309	-2.87996	-2.73498	-2.11495	-2.05357	-1.92556	-1.67557	-1.66286	-1.51255	-1.38474	-1.18085	-0.92189	-0.76836
M31	1	2	NE_AN	ANGER	.	-4.05768	-4.13069	-4.08162	-4.1303	-4.12153	-4.12674	-3.94543	-3.56479	-3.8893	-4.26209	-4.04644	-4.3931	-4.50438	-4.52259	-4.71038	-4.81951	-4.65254	-4.71149	-4.59899	-4.59938	-4.64883	-4.73971	-4.70821	-4.87164	-4.896	-4.99612	-4.85514	-4.77783	-5.13258	-5.23446	-5.23316	-1.50753	-1.47198	-1.43107	-1.41515	-1.24812	-1.20813	-1.22119	-0.97833	-0.77314	-0.65968	-0.48232	-0.28847	-0.09896
M34	1	2	NE_AN	ANGER	.	-6.52476	-6.55301	-6.54907	-6.58328	-6.47081	-6.618	-6.87672	-6.99587	-7.16634	-7.01843	-6.9661	-6.90737	-7.43191	-7.53625	-7.70597	-7.62299	-7.67934	-7.86016	-8.08	-8.20005	-8.31801	-8.39735	-8.504	-8.60821	-8.64413	-8.70386	-8.89499	-8.8861	-8.85113	-8.97024	-8.92564	-0.76063	-0.7656	-0.77613	-0.69875	-0.61682	-0.52524	-0.49606	-0.26896	-0.224	-0.03036	0.06261	0.34327	0.34412
M35	1	2	NE_AN	ANGER	.	-5.76242	-5.72507	-5.65861	-5.68385	-5.71023	-5.56647	-5.68783	-5.58399	-5.66505	-5.66217	-5.8912	-5.71511	-5.6694	-5.73328	-5.76175	-5.71255	-5.72129	-5.65367	-5.70447	-6.00418	-5.84483	-5.91958	-6.03969	-6.02959	-6.02608	-6.11022	-6.12866	-6.13188	-6.20542	-6.1473	-6.33303	-3.8059	-3.79919	-3.64424	-3.64047	-3.4178	-3.26424	-3.15274	-2.91094	-2.75354	-2.60711	-2.40899	-2.01404	-1.71234
F01	0	3	NE_DI	DISGUST	.	-4.27676	-4.28357	-4.29883	-4.18408	-3.98276	-3.54533	-3.61679	-3.13072	-2.86156	-2.78892	-2.39528	-2.00853	-1.97527	-1.74714	-1.67618	-1.65203	-1.55031	-1.62065	-1.75775	-1.82541	-2.08902	-2.02892	-1.86189	-1.80712	-2.18287	-2.23039	-2.41165	-2.48413	-2.44386	-2.38428	-2.29132	-2.6681	-2.67145	-2.57217	-2.32082	-2.30869	-2.23414	-2.34996	-2.20448	-2.09569	-1.92377	-1.91618	-1.55718	-1.21666
F02	0	3	NE_DI	DISGUST	.	-3.59396	-3.54264	-3.66076	-3.34147	-3.22953	-2.89333	-2.6208	-1.91579	-1.99928	-1.55143	-1.43523	-1.25115	-1.07822	-1.1161	-1.17969	-1.201	-1.25564	-1.27294	-1.37585	-1.32761	-1.48849	-1.65332	-1.47644	-1.68815	-1.75837	-1.45338	-1.27327	-1.52336	-1.54486	-1.49902	-1.3581	-1.93599	-1.93236	-1.84905	-1.82896	-1.69262	-1.62292	-1.54107	-1.38549	-1.2109	-1.12474	-0.93093	-1.0067	-0.86097
F03	0	3	NE_DI	DISGUST	.	-2.8823	-2.95884	-3.079	-3.10793	-2.91247	-2.9132	-3.20058	-3.37827	-3.22241	-3.33251	-3.287	-3.44399	-3.42067	-3.25665	-3.25051	-2.86609	-2.91647	-3.20105	-3.39839	-3.53683	-3.7637	-3.89524	-4.04158	-4.19694	-4.31201	-4.45318	-4.68242	-4.80418	-4.87012	-4.96966	-4.99571	-3.9524	-3.95108	-3.82093	-3.49664	-3.29502	-2.98375	-2.77308	-2.61278	-2.57772	-2.46047	-2.42905	-2.34275	-2.36768
F05	0	3	NE_DI	DISGUST	.	-1.80073	-1.75977	-1.87301	-1.88632	-1.61886	-1.65541	-1.40338	-1.5456	-1.47756	-1.45389	-1.51565	-1.63189	-1.81376	-1.91073	-1.94143	-2.07841	-2.40887	-2.6072	-2.72139	-3.04272	-3.29289	-3.47569	-3.68477	-3.90209	-3.93456	-4.18182	-4.25357	-4.35893	-4.5267	-4.55841	-4.5365	-2.92163	-2.90202	-2.84686	-2.53996	-2.31214	-2.01259	-1.7891	-1.46729	-1.22849	-1.10595	-0.99378	-0.84557	-0.68867
F07	0	3	NE_DI	DISGUST	.	-1.4388	-1.43211	-1.41243	-1.22643	-1.27362	-0.88302	-0.75699	-0.61715	-0.55254	-0.36124	-0.36345	-0.12864	-0.12468	-0.12929	-0.20176	-0.33283	-0.36667	-0.38872	-0.54092	-0.45258	-0.73906	-0.72108	-0.84316	-0.9101	-0.94636	-0.97096	-1.00077	-1.06269	-1.03753	-0.87062	-1.06877	-1.47136	-1.52194	-1.50688	-1.14062	-1.05124	-1.21654	-1.06172	-0.90859	-0.81792	-0.77584	-0.77901	-1.03037	-0.8261
F09	0	3	NE_DI	DISGUST	.	-4.85984	-4.79167	-4.80025	-4.91143	-4.84248	-5.02306	-5.08466	-5.01707	-4.99066	-5.0056	-4.99973	-4.95617	-4.87762	-4.934	-4.8812	-5.08221	-5.18969	-5.38721	-5.44276	-5.5767	-5.69317	-6.04349	-6.06463	-6.24838	-6.33739	-6.52558	-6.70982	-6.88417	-6.89731	-7.10531	-7.54418	-2.34346	-2.35946	-2.23528	-1.95418	-1.94111	-1.69777	-1.43764	-1.12311	-0.85334	-0.65825	-0.46963	-0.37224	-0.2784
F11	0	3	NE_DI	DISGUST	.	-1.90578	-1.92911	-1.91858	-1.9939	-1.96191	-1.99534	-2.23126	-2.25262	-2.26401	-2.48858	-2.7546	-3.18271	-3.20577	-3.50966	-3.73611	-3.95527	-4.2647	-4.41573	-4.32422	-4.68854	-4.87757	-5.12641	-5.28852	-5.42686	-5.6312	-5.80267	-6.12365	-6.31723	-6.60909	-6.7896	-7.03857	-1.61796	-1.71117	-1.5364	-1.50335	-1.52796	-1.51675	-1.06681	-1.00274	-0.87513	-0.84663	-0.77582	-0.71663	-0.68856
F13	0	3	NE_DI	DISGUST	.	-1.14586	-1.13477	-1.29422	-1.0512	-1.18116	-1.1711	-1.1933	-1.22868	-1.33063	-1.32362	-1.44289	-1.41137	-1.7023	-1.90417	-1.83157	-2.15556	-2.44035	-2.69017	-2.72753	-3.29252	-3.56253	-3.87392	-3.9137	-4.28999	-4.63207	-4.90611	-5.35669	-5.68408	-5.91484	-6.12325	-6.67446	-3.06372	-3.02944	-2.90968	-2.77166	-2.67802	-2.28817	-2.27757	-2.03624	-1.83218	-1.64867	-1.48977	-1.37608	-1.27651
F14	0	3	NE_DI	DISGUST	.	-5.9312	-5.9173	-5.90329	-5.81632	-5.57116	-5.33806	-5.20231	-4.98569	-5.00735	-4.77955	-4.48195	-4.25538	-4.05001	-3.80152	-3.86667	-3.89466	-4.20789	-4.04009	-4.03451	-4.44073	-4.1497	-4.4829	-4.48033	-4.71213	-4.91173	-5.09706	-5.12263	-5.31341	-5.37991	-5.37569	-5.55828	-3.68894	-3.68867	-3.69655	-3.67898	-3.62822	-3.50183	-3.37191	-3.22263	-3.14714	-2.98165	-2.96592	-2.87251	-2.75659
F16	0	3	NE_DI	DISGUST	.	-3.76349	-3.7192	-3.72363	-3.77935	-3.82382	-3.91006	-3.87941	-4.03017	-4.06839	-4.20536	-4.35582	-4.52221	-4.65795	-5.21768	-5.40104	-5.16188	-5.60749	-5.6735	-5.84371	-6.08523	-6.35877	-6.51431	-6.95822	-7.14033	-7.18904	-7.44336	-7.76133	-7.71505	-7.95056	-7.92311	-8.14915	-0.72824	-0.72025	-0.68503	-0.67945	-0.57384	-0.41479	-0.3527	-0.32998	-0.16799	-0.18345	-0.1182	-0.10651	-0.06443
F19	0	3	NE_DI	DISGUST	.	-6.45328	-6.44896	-6.25702	-5.80714	-6.01864	-5.82697	-5.75922	-5.76055	-5.66616	-5.52653	-5.45424	-5.28272	-5.14245	-4.9731	-4.98762	-5.00851	-5.07239	-5.14694	-5.27556	-5.58233	-5.68289	-5.85221	-5.85735	-6.03166	-6.3481	-6.19317	-6.70091	-6.89561	-7.0074	-6.9595	-7.15811	-1.60351	-1.632	-1.52309	-1.53511	-1.16474	-1.0501	-0.85945	-0.24718	-0.0888	0.00635	0.31544	0.39581	0.42264
F20	0	3	NE_DI	DISGUST	.	-5.91904	-5.91979	-5.93718	-5.94058	-5.96464	-6.23125	-6.16035	-6.14738	-6.1548	-6.05053	-6.12264	-6.24001	-6.31815	-6.17252	-6.10962	-6.05412	-5.81509	-5.75161	-5.79788	-5.59242	-5.72016	-5.73521	-5.65434	-6.01228	-5.8785	-6.16728	-6.2116	-6.34589	-6.37867	-6.60061	-6.91086	-2.20961	-2.19122	-2.17313	-1.99856	-1.95836	-1.66879	-1.654	-1.50013	-1.44181	-1.30696	-1.5383	-0.98384	-0.91993
F21	0	3	NE_DI	DISGUST	.	-4.55571	-4.56126	-4.55916	-4.70464	-4.75596	-4.87131	-4.90542	-5.09019	-5.14189	-5.17511	-5.08791	-5.19301	-5.19189	-5.16215	-5.14448	-5.24091	-5.17013	-5.27423	-5.2404	-5.30097	-5.06052	-5.33398	-5.15993	-5.18661	-5.13319	-5.07112	-4.93543	-4.95207	-4.63788	-4.66446	-5.07658	-3.24417	-3.23313	-3.12733	-2.98617	-2.90023	-2.71868	-2.58573	-2.56707	-2.31945	-1.98641	-1.67746	-1.83225	-1.6064
F22	0	3	NE_DI	DISGUST	.	-5.1551	-5.1648	-5.1682	-5.20761	-4.92303	-5.16358	-5.06243	-5.11523	-4.99818	-5.34808	-5.15124	-4.99224	-4.8866	-4.77943	-4.51735	-4.89369	-4.63505	-4.46665	-4.54917	-4.67993	-4.64332	-4.51105	-4.3482	-4.54433	-4.39661	-4.46718	-4.30456	-4.37246	-4.36209	-4.3942	-4.38781	-2.76464	-2.77875	-2.73798	-2.6911	-2.53259	-2.40965	-2.06908	-2.06681	-1.81841	-1.7805	-1.37218	-1.04105	-0.92808
F26	0	3	NE_DI	DISGUST	.	-3.73873	-3.74929	-3.47354	-2.99038	-2.66468	-1.94301	-1.63841	-1.22634	-0.8112	-0.63004	-0.31176	-0.03928	-0.00245	-0.1374	-0.14601	-0.17691	-0.28322	-0.36969	-0.57592	-0.61251	-0.74792	-0.97171	-1.16557	-1.35078	-1.51744	-1.58713	-1.59838	-1.69597	-1.69131	-1.73332	-1.77211	-2.30179	-2.26743	-2.1995	-2.16048	-2.01601	-1.99247	-1.83263	-1.84347	-1.84928	-1.82947	-1.80851	-1.85065	-1.81721
F29	0	3	NE_DI	DISGUST	.	-4.2598	-4.2669	-4.12422	-3.80334	-3.68608	-3.38574	-3.20908	-3.10764	-3.11644	-2.96828	-2.60151	-2.49255	-2.45565	-2.4164	-2.39458	-2.41046	-2.38511	-2.46693	-2.2669	-2.36108	-2.56403	-2.6047	-2.69735	-2.8069	-2.96177	-2.80484	-2.93563	-2.88279	-3.05277	-3.1036	-3.23007	-1.2923	-1.30128	-1.26081	-1.05455	-0.92761	-0.75307	-0.54131	-0.42722	-0.1689	-0.00472	-0.05818	0.0827	0.2308
F30	0	3	NE_DI	DISGUST	.	-1.00407	-0.85637	-0.99042	-1.03692	-0.90287	-0.81172	-0.79667	-0.88221	-0.81805	-0.97641	-1.06916	-1.08807	-1.05498	-1.01604	-1.02006	-1.27588	-1.3063	-1.50916	-1.70712	-1.7786	-1.98149	-2.14848	-2.3512	-2.60399	-2.66605	-2.82776	-3.05377	-3.07416	-3.18265	-3.243	-3.36134	-0.90257	-0.86022	-0.8327	-0.59067	-0.53887	-0.42016	-0.38605	-0.32782	-0.3137	-0.07283	0.04356	0.11092	0.11475
F31	0	3	NE_DI	DISGUST	.	-1.78097	-1.77498	-1.66322	-1.723	-1.79777	-1.96753	-2.01121	-2.20797	-2.33797	-2.41871	-2.62072	-2.627	-2.60446	-2.7695	-2.99136	-3.09576	-3.31459	-3.64732	-3.74883	-3.93551	-4.13822	-4.3042	-4.30541	-4.38094	-4.56791	-4.55339	-4.54942	-4.56875	-4.61162	-4.65133	-4.58968	-1.03507	-1.04532	-0.97643	-1.10257	-1.05168	-1.00023	-0.92887	-0.8242	-0.91943	-0.82544	-0.90943	-0.91945	-0.94369
F33	0	3	NE_DI	DISGUST	.	-5.20047	-5.25526	-5.20471	-4.69699	-4.86368	-4.22987	-4.15804	-3.58763	-3.13173	-2.71427	-2.59712	-2.39041	-2.20068	-2.0763	-1.95491	-2.06177	-1.9303	-2.09909	-2.15737	-2.08319	-1.89299	-1.77014	-1.39003	-1.48259	-1.22941	-1.15025	-1.23328	-1.31517	-1.18968	-0.77085	-0.81969	-1.60169	-1.63044	-1.41836	-1.03674	-0.83315	-0.57343	-0.27493	-0.09812	0.00173	-0.01289	0.0373	0.0983	0.0434
F35	0	3	NE_DI	DISGUST	.	-2.52837	-2.48841	-2.31694	-2.46874	-2.18649	-2.09931	-1.89323	-1.85346	-1.73383	-1.71396	-1.84832	-1.9641	-2.32468	-2.64768	-2.68555	-2.76165	-3.22776	-3.33399	-3.44986	-3.49958	-3.86827	-3.99311	-3.49036	-3.97912	-4.33414	-4.442	-4.74556	-5.42879	-5.46707	-5.42211	-5.61359	-2.47149	-2.48876	-2.55159	-2.24877	-2.18036	-2.10719	-1.98885	-1.71702	-1.63156	-1.38039	-1.22055	-1.20957	-1.17796
M03	1	3	NE_DI	DISGUST	.	-4.37841	-4.39674	-4.33557	-4.69901	-4.67715	-4.5688	-4.49954	-4.71785	-4.62893	-4.46327	-4.75211	-4.9993	-5.23358	-5.40461	-5.56994	-5.67901	-5.74901	-5.92124	-5.91868	-6.18765	-6.50417	-6.64944	-6.67719	-6.8549	-6.85247	-7.06051	-6.99265	-7.18567	-7.14036	-7.14725	-7.48407	-1.48007	-1.47483	-1.42981	-1.00117	-0.89762	-0.77805	-0.61547	-0.3522	-0.25828	-0.31037	-0.20429	-0.27213	-0.266
M05	1	3	NE_DI	DISGUST	.	-6.36243	-6.19444	-6.31152	-6.25198	-6.25499	-6.26094	-6.13665	-5.91887	-5.93825	-5.80013	-5.3969	-5.31505	-5.17541	-5.17684	-5.0397	-5.04979	-5.17767	-5.27201	-5.4548	-5.55133	-5.72733	-5.94546	-6.2245	-6.40164	-6.58972	-6.79754	-7.11317	-7.32754	-7.54353	-7.76699	-8.18094	-1.64768	-1.53795	-1.59435	-1.38837	-1.21899	-1.144	-1.01141	-0.94701	-0.83814	-0.70944	-0.59678	-0.46228	-0.37843
M06	1	3	NE_DI	DISGUST	.	-4.17174	-4.22063	-3.87894	-3.61222	-3.67675	-3.53526	-3.33196	-3.31979	-3.28731	-3.06098	-3.05009	-2.93016	-2.93686	-2.74349	-2.60664	-2.57223	-2.50663	-2.50464	-2.46665	-2.47665	-2.55772	-2.6385	-2.78421	-2.89477	-2.88031	-3.00456	-3.02678	-3.06999	-3.06988	-3.13211	-3.19584	-3.80053	-3.78583	-3.77601	-3.71007	-3.66836	-3.70548	-3.66178	-3.54866	-3.46941	-3.49963	-3.34904	-3.43355	-3.28404
M08	1	3	NE_DI	DISGUST	.	-5.22563	-5.25491	-5.29234	-5.69088	-5.7811	-6.00128	-6.10599	-6.34071	-6.45886	-6.50655	-6.59528	-6.59009	-6.64327	-6.77527	-6.781	-6.98447	-6.79008	-6.71725	-6.75912	-6.70149	-6.48818	-6.57651	-6.50303	-6.5418	-6.47487	-6.38366	-6.33893	-6.28163	-6.27701	-6.29011	-6.3704	-2.42341	-2.45624	-2.47126	-2.35455	-2.37536	-2.20512	-2.02279	-1.81781	-1.83867	-1.5923	-1.47124	-1.32657	-1.22947
M09	1	3	NE_DI	DISGUST	.	-0.89547	-0.9011	-0.8111	-0.6738	-0.52133	-0.39621	-0.23699	0.02234	0.08659	0.21394	0.22424	0.0433	-0.15454	-0.21667	-0.14836	-0.35304	-0.50002	-0.5435	-0.67017	-0.7845	-0.91357	-1.12098	-1.00923	-1.07395	-1.32452	-1.41754	-1.38599	-1.1631	-0.98767	-1.06131	-1.16522	-3.02079	-3.0152	-2.92596	-2.72276	-2.58671	-2.28473	-2.06669	-1.67152	-1.567	-1.37496	-1.27315	-1.05476	-1.08621
M10	1	3	NE_DI	DISGUST	.	-5.13266	-5.0392	-4.99444	-5.49459	-4.83741	-5.21662	-5.40281	-5.18561	-4.88267	-4.93224	-4.8748	-4.80797	-4.69674	-4.63136	-4.47388	-4.52445	-4.61211	-4.76762	-5.03294	-5.11493	-5.0323	-5.15624	-5.37229	-5.58066	-5.61597	-5.60902	-5.82077	-5.95297	-6.18532	-6.3837	-6.73622	-0.68218	-0.66107	-0.58829	-0.48322	-0.58291	-0.50263	-0.2418	-0.2407	-0.33102	-0.33666	-0.11487	-0.07926	-0.03312
M11	1	3	NE_DI	DISGUST	.	-5.40317	-5.40927	-5.47032	-5.22759	-5.04261	-5.13539	-4.92242	-4.86293	-4.75193	-4.79486	-4.71392	-4.61234	-4.62993	-4.78313	-4.80483	-4.84462	-5.19526	-5.70054	-5.43009	-5.96976	-6.21233	-6.47193	-6.40624	-6.47243	-6.3442	-6.51599	-6.7249	-6.63845	-7.24957	-7.23693	-6.75082	-0.03198	-0.0287	-0.00882	0.08589	0.10515	0.19046	0.1962	0.09405	-0.12648	-0.2819	-0.35786	-0.14565	-0.23206
M12	1	3	NE_DI	DISGUST	.	-5.62383	-5.65862	-5.33493	-5.46602	-5.27299	-4.90071	-4.74602	-4.51539	-4.62537	-4.42981	-5.02231	-5.10118	-5.16656	-4.67012	-4.95451	-5.37792	-5.50006	-5.68187	-5.95965	-6.19018	-6.46556	-6.65177	-6.92482	-7.11231	-7.41855	-7.43498	-7.36916	-8.00626	-7.74862	-7.89187	-8.12286	-0.79705	-0.78599	-0.81413	-0.49899	-0.40444	-0.31476	-0.23903	-0.18927	-0.12559	-0.17658	-0.16472	-0.36387	-0.41577
M13	1	3	NE_DI	DISGUST	.	-3.10198	-3.17848	-3.39622	-3.5461	-3.42024	-3.90757	-3.87067	-3.86205	-4.1475	-4.12663	-4.1785	-3.99868	-4.40746	-4.72932	-5.24527	-5.50642	-5.80671	-5.73611	-6.28918	-6.55922	-6.96258	-7.40933	-7.58169	-7.27076	-7.58133	-7.8529	-8.07877	-8.18458	-8.44171	-8.36119	-8.23913	-1.23746	-1.22157	-1.17957	-1.06023	-0.98683	-0.79812	-0.63873	-0.61216	-0.50772	-0.52954	-0.39926	-0.45949	-0.38404
M14	1	3	NE_DI	DISGUST	.	-5.7572	-5.79943	-5.9954	-5.98789	-6.05616	-5.8007	-5.83119	-5.67643	-5.59538	-5.52104	-5.40173	-5.40119	-5.5206	-5.26446	-5.47542	-5.61127	-5.52696	-5.62133	-5.31752	-5.31628	-5.21648	-5.21572	-5.20685	-4.93189	-4.91733	-4.86246	-4.92131	-4.88247	-4.92658	-4.8703	-4.88272	-0.38912	-0.44083	-0.22443	-0.08459	0.2129	0.24155	0.42172	0.58647	0.68338	0.72061	0.8008	0.91022	1.04899
M17	1	3	NE_DI	DISGUST	.	-6.39266	-6.38717	-6.37789	-6.48096	-6.51607	-6.52283	-6.30979	-6.42925	-6.57134	-6.42767	-6.39368	-6.41057	-6.4645	-6.55567	-6.52132	-6.55311	-6.68853	-6.51656	-6.32141	-6.4007	-6.32415	-6.33252	-6.02572	-6.02809	-5.97295	-6.04296	-6.08573	-6.09637	-5.9518	-6.06435	-6.1142	-1.01751	-1.01018	-1.0057	-0.97137	-0.95594	-1.07586	-0.98227	-0.9849	-1.12525	-1.12051	-1.21874	-1.18069	-1.26989
M18	1	3	NE_DI	DISGUST	.	-4.04408	-4.04766	-4.00223	-4.11243	-3.7216	-4.027	-4.15033	-4.13863	-3.99337	-4.08333	-4.08096	-4.34185	-4.4274	-4.56059	-4.58349	-4.77181	-4.72006	-4.8138	-4.89875	-5.05578	-5.08321	-5.30196	-5.41365	-5.57889	-5.69791	-5.88105	-5.92313	-6.00929	-6.40519	-6.51946	-6.76328	-1.99683	-1.96583	-1.91376	-1.74564	-1.53697	-1.45474	-1.40077	-1.36421	-1.4215	-1.34647	-1.23435	-1.16538	-1.04102
M22	1	3	NE_DI	DISGUST	.	-6.01248	-6.08562	-5.97009	-6.11854	-5.68457	-5.62941	-5.6229	-5.59008	-5.47183	-5.59254	-5.47029	-5.20824	-4.99209	-4.90032	-4.54486	-4.67159	-4.39176	-4.35526	-4.36761	-4.43102	-4.48302	-4.70478	-4.62669	-4.79663	-4.8921	-5.06667	-5.14647	-5.24282	-5.52108	-5.65056	-5.76939	-1.60427	-1.5234	-1.53788	-1.33722	-1.12572	-0.91983	-0.81418	-0.69501	-0.59509	-0.47968	-0.51223	-0.52851	-0.46094
M23	1	3	NE_DI	DISGUST	.	-6.98612	-7.00025	-6.76555	-6.61018	-6.41327	-6.49854	-6.21431	-5.83397	-5.37545	-5.04409	-4.50659	-4.46978	-4.26184	-4.37226	-4.45598	-4.50634	-4.64975	-4.74811	-4.99429	-5.03753	-5.13888	-5.19217	-5.22918	-5.50842	-5.73269	-5.92578	-6.29588	-6.37473	-6.67185	-7.39138	-7.49061	-1.08004	-1.04137	-0.98627	-0.73211	-0.47264	-0.2588	-0.23825	-0.20011	-0.15007	0.08345	0.03628	0.00165	-0.04124
M24	1	3	NE_DI	DISGUST	.	-5.61934	-5.60329	-5.68997	-5.56551	-5.55828	-5.53964	-5.58831	-5.32345	-5.14026	-4.65715	-4.6043	-4.32799	-4.18324	-3.48894	-3.02323	-2.95931	-3.03108	-2.88648	-2.97124	-3.0668	-3.15481	-3.46694	-3.61408	-3.76686	-3.91924	-3.88242	-4.06976	-4.18551	-4.33867	-4.38838	-4.52386	-3.55819	-3.55205	-3.49037	-3.33286	-3.1932	-3.15964	-3.0606	-2.93802	-2.92431	-2.88664	-2.82252	-2.79128	-2.68052
M25	1	3	NE_DI	DISGUST	.	-2.72816	-2.79202	-2.73522	-2.56772	-2.16674	-2.11995	-1.92002	-1.72296	-1.6539	-1.60742	-1.5371	-1.51725	-1.64183	-1.65745	-1.74207	-1.93264	-2.09287	-2.10288	-2.25994	-2.3775	-2.52471	-2.73575	-2.99515	-3.02126	-3.11621	-3.10069	-3.08286	-3.47335	-3.52423	-3.68726	-3.69161	-2.87173	-2.91549	-2.93094	-2.80949	-2.91372	-2.8481	-2.76799	-2.68758	-2.68567	-2.57967	-2.51168	-2.37667	-2.31445
M29	1	3	NE_DI	DISGUST	.	-6.24635	-6.28911	-6.38534	-6.4123	-6.41419	-6.48095	-6.51532	-6.55432	-6.58945	-6.66442	-6.75251	-6.68888	-6.8089	-6.94896	-6.82947	-6.78348	-6.6987	-6.87862	-6.93998	-7.01269	-7.10557	-6.96014	-7.11547	-7.11756	-7.18624	-7.17069	-7.08736	-7.11317	-6.87132	-6.88804	-6.8706	-2.88309	-2.87996	-2.88024	-2.76545	-2.56703	-2.18168	-2.11023	-1.98647	-1.83612	-1.75778	-1.69506	-1.58805	-1.46821
M31	1	3	NE_DI	DISGUST	.	-4.05768	-4.13069	-3.9884	-4.10559	-4.08876	-4.21671	-4.09333	-4.0488	-3.9743	-3.72619	-3.62564	-4.28784	-4.50267	-4.56608	-4.8571	-4.90045	-5.03497	-4.95514	-5.16196	-5.20111	-5.53653	-5.8617	-6.04541	-6.25683	-6.33457	-6.4958	-6.6582	-6.75379	-6.87773	-7.09843	-7.26041	-1.50753	-1.47198	-1.46056	-1.40021	-1.40178	-1.31341	-1.20473	-1.17421	-1.01716	-1.0066	-1.04111	-1.02058	-0.8419
M34	1	3	NE_DI	DISGUST	.	-6.75404	-6.84112	-6.68729	-6.66502	-6.55807	-6.44497	-6.18926	-6.17843	-5.8725	-5.84029	-5.86015	-6.03751	-5.91005	-6.06049	-6.07952	-6.1346	-6.09515	-6.03224	-5.99612	-6.33846	-6.51184	-6.55694	-6.79645	-6.87048	-6.78505	-6.62728	-6.71855	-6.80163	-6.90137	-6.71578	-6.56051	-0.82938	-0.80306	-0.75258	-0.67856	-0.55393	-0.3879	-0.1255	0.17072	0.37006	0.61552	0.82286	0.89454	0.83894
M35	1	3	NE_DI	DISGUST	.	-5.76242	-5.72507	-5.71451	-5.67182	-5.77074	-5.64574	-5.67476	-5.71457	-5.74897	-5.55997	-5.71399	-5.64965	-5.51044	-5.65919	-5.67201	-5.73739	-5.78251	-5.86454	-5.87896	-5.95678	-6.05485	-5.85181	-5.75559	-5.85183	-5.91923	-5.84342	-5.97404	-5.88426	-5.87416	-6.17945	-6.05659	-3.8059	-3.79919	-3.67741	-3.5717	-3.55004	-3.3811	-3.20144	-3.03902	-2.79048	-2.57409	-2.58805	-2.37237	-2.15442
F01	0	4	NE_HA	HAPPINESS	.	-4.29027	-4.27016	-3.87703	-3.24301	-2.49285	-1.57962	-0.5207	0.17773	0.58297	1.06848	1.44717	1.77032	2.03719	2.41841	2.87424	3.11806	3.43772	3.66844	3.92241	4.17451	4.4636	4.78275	5.04491	5.50972	5.75625	6.0196	5.99822	6.35284	6.69453	6.9288	6.97166	-2.66972	-2.66958	-2.73312	-2.91484	-2.79906	-2.63536	-3.08541	-2.87312	-2.55214	-2.60732	-2.85097	-3.08026	-3.25934
F02	0	4	NE_HA	HAPPINESS	.	-3.56979	-3.60227	-3.3995	-2.99337	-2.20132	-1.60851	-0.83841	-0.40818	0.35136	0.8786	1.49796	1.85439	2.1334	2.38991	2.65327	2.98079	3.22977	3.51559	3.90808	4.21048	4.53182	4.76423	5.17983	5.54238	5.97598	6.33327	6.48574	6.87065	7.29878	7.75431	8.1124	-2.04615	-2.03033	-2.06674	-2.17836	-2.29741	-2.29361	-2.32677	-2.30416	-2.51762	-2.61998	-2.84389	-2.94354	-3.2382
F03	0	4	NE_HA	HAPPINESS	.	-2.8823	-2.95884	-2.70345	-1.89523	-1.30358	-0.64163	-0.24489	0.19203	0.54188	0.83393	1.0775	1.39161	1.87534	2.10363	2.38809	2.6249	2.89388	3.3258	3.62572	3.87931	4.10324	4.1923	4.35905	4.42402	4.60192	4.8099	5.03187	5.24139	5.4715	5.63326	5.77732	-3.9524	-3.95108	-3.90125	-3.63626	-3.49927	-3.51202	-3.73906	-3.60024	-3.58161	-3.64216	-3.77289	-3.88609	-4.00363
F05	0	4	NE_HA	HAPPINESS	.	-1.80335	-1.7582	-1.52917	-1.10245	-0.65247	-0.07539	0.26344	0.64846	1.14188	1.60047	2.20005	2.52013	2.71739	3.06023	3.45758	3.70856	4.11347	4.35505	4.66438	4.78554	4.99801	5.10751	5.3464	5.36916	5.55364	5.96046	5.95838	6.15679	6.33004	6.57648	6.59824	-2.9189	-2.90298	-2.91359	-2.9469	-3.0213	-2.96984	-3.14331	-3.20344	-3.23532	-3.40661	-3.66893	-3.81114	-4.07801
F07	0	4	NE_HA	HAPPINESS	.	-1.43672	-1.43378	-0.98827	-0.36045	0.1196	0.44255	0.92603	1.2586	1.56696	1.95107	2.19956	2.62745	2.97812	3.39705	3.63307	3.90478	4.2578	4.28074	4.65617	4.92175	5.29267	5.59434	5.82258	6.14634	6.50231	6.71927	7.05514	7.34186	7.49188	7.51531	7.87453	-1.47261	-1.52497	-1.60042	-1.66471	-1.78604	-1.95902	-2.07035	-2.27192	-2.46444	-2.58003	-2.83063	-3.22226	-3.49842
F09	0	4	NE_HA	HAPPINESS	.	-4.84378	-4.79177	-4.47057	-3.34282	-2.59967	-1.90105	-1.24758	-0.93763	-0.42887	-0.08135	0.35389	0.74908	1.04353	1.42634	1.79509	2.31715	2.73489	3.07214	3.3126	3.51721	3.87273	4.17852	4.37332	4.72932	5.10425	5.43077	5.68587	6.02082	6.27468	6.60283	6.77427	-2.34699	-2.35329	-2.39842	-2.50152	-2.46647	-2.50147	-2.49287	-2.55332	-2.54094	-2.4729	-2.42656	-2.5308	-2.48353
F11	0	4	NE_HA	HAPPINESS	.	-1.89839	-1.92426	-1.65383	-1.266	-0.58054	-0.23023	0.2259	0.66832	1.15855	1.98153	2.26459	2.64808	2.8221	3.11093	3.29741	3.52988	3.7969	4.15768	4.40998	4.72007	4.90637	5.15386	5.37739	5.5371	5.9555	6.14668	6.51023	6.73334	6.9571	7.13419	7.42074	-1.61724	-1.70905	-1.73549	-1.78821	-1.98181	-2.09465	-2.22414	-2.42356	-2.55848	-2.58351	-2.75578	-2.92407	-3.06678
F13	0	4	NE_HA	HAPPINESS	.	-1.12378	-1.13675	-0.89436	-0.57188	-0.09116	0.07571	0.76959	1.30819	1.36	1.71283	2.26667	2.80506	3.25885	3.56729	3.83445	3.92501	4.18821	4.42801	4.6894	4.89847	5.11368	5.27819	5.50165	5.62208	5.80143	5.98733	6.10712	6.38376	6.57322	6.67028	6.81522	-3.06222	-3.02707	-3.10184	-3.21316	-3.17049	-3.40859	-3.47941	-3.37945	-3.69627	-3.90357	-4.017	-4.21176	-4.36973
F14	0	4	NE_HA	HAPPINESS	.	-6.03049	-6.01379	-5.73973	-5.41419	-5.14385	-4.69625	-4.0037	-3.24547	-2.38324	-1.42677	-0.61522	-0.04104	0.49482	0.96685	1.35476	1.69986	2.08552	2.53006	2.78006	3.11882	3.55112	3.9242	4.25667	4.62388	4.9646	5.29799	5.69606	6.05925	6.44987	6.86214	7.30081	-3.76216	-3.76827	-3.67308	-3.76974	-3.83534	-3.8389	-3.94754	-3.97241	-3.92494	-4.00094	-4.03573	-4.03813	-4.14686
F16	0	4	NE_HA	HAPPINESS	.	-3.76415	-3.71192	-3.56963	-3.22525	-2.87602	-2.58501	-2.30179	-2.11422	-1.7323	-1.47378	-1.34544	-1.10027	-0.88206	-0.61523	-0.40101	-0.23628	-0.06364	0.04258	0.20676	0.28373	0.51532	0.59861	0.70855	0.97632	1.0106	1.27113	1.44236	1.52766	1.67187	1.7913	2.10212	-0.72862	-0.71855	-0.77098	-0.87859	-1.06554	-1.141	-1.26668	-1.2065	-1.29521	-1.32638	-1.40164	-1.37127	-1.41628
F19	0	4	NE_HA	HAPPINESS	.	-6.4491	-6.44725	-6.03698	-5.25749	-4.25144	-3.5135	-2.36527	-1.32836	-0.55256	0.43022	0.91495	1.3286	1.59689	1.82269	2.1323	2.30904	2.50607	2.75863	3.10539	3.35194	3.62345	3.73657	4.51252	4.72654	4.99985	5.23099	5.71741	5.95311	6.32262	6.67589	7.09601	-1.601	-1.63317	-1.57543	-1.64248	-1.22516	-1.40182	-1.33123	-1.20994	-1.29437	-1.5951	-1.80849	-2.07276	-2.33766
F20	0	4	NE_HA	HAPPINESS	.	-5.93018	-5.92316	-5.71366	-5.3888	-4.7724	-4.28	-3.74485	-3.72411	-2.83687	-1.80578	-1.25188	-0.58338	0.00035	0.44642	1.08134	1.51797	1.92073	2.14783	2.41696	2.69226	2.87661	3.22379	3.5554	3.71895	3.97733	4.38294	4.80532	4.90007	5.37896	5.56289	6.21088	-2.21232	-2.19624	-2.23575	-2.22844	-1.99391	-1.99203	-2.01666	-2.12095	-1.99673	-2.10528	-2.21113	-2.18785	-2.23151
F21	0	4	NE_HA	HAPPINESS	.	-4.55816	-4.55988	-4.39	-3.98776	-3.68215	-3.16471	-2.73102	-2.34994	-1.83223	-1.20365	-0.7032	-0.29488	0.05576	0.44824	0.76758	0.92097	1.30221	1.63856	1.89362	2.22313	2.49428	2.7774	2.98996	3.26592	3.59228	3.91255	4.23685	4.49431	4.96793	5.35888	5.86689	-3.24187	-3.2288	-3.13727	-3.02148	-3.12695	-3.41529	-3.46226	-3.51281	-3.5616	-3.51932	-3.71211	-3.86036	-4.11587
F22	0	4	NE_HA	HAPPINESS	.	-5.1551	-5.1648	-4.94782	-4.33032	-3.31914	-2.68566	-1.70898	-1.20588	-0.46493	0.02852	0.45009	0.99084	1.43519	1.86892	2.16949	2.70164	3.12145	3.46789	3.9105	4.16033	4.48425	4.80147	5.17612	5.57734	5.81457	6.12593	6.44443	6.64918	6.86641	7.14829	7.4368	-2.76464	-2.77875	-2.785	-2.81045	-2.85002	-2.83584	-2.72649	-2.66275	-2.73342	-2.65607	-2.57467	-2.69301	-2.80465
F26	0	4	NE_HA	HAPPINESS	.	-3.73041	-3.71784	-3.29274	-2.53987	-1.86018	-1.23057	-0.72721	-0.13468	0.42895	0.84263	1.25421	1.56037	1.94323	2.29672	2.61887	2.79519	3.1349	3.40604	3.77414	3.87887	4.25564	4.49185	4.75536	4.99509	5.28914	5.61035	5.94016	6.11762	6.40924	6.63415	7.02868	-2.30055	-2.27019	-2.28722	-2.24482	-2.30897	-2.504	-2.3827	-2.53905	-2.75444	-2.96195	-3.1696	-3.33602	-3.74318
F29	0	4	NE_HA	HAPPINESS	.	-4.25805	-4.27017	-3.873	-3.20464	-2.8539	-2.28012	-1.69386	-1.44845	-1.07728	-0.66875	-0.32233	0.02054	0.68429	1.1215	1.59794	2.06368	2.36634	2.75334	3.28856	3.57993	3.78908	4.00913	4.25967	4.47504	4.77603	4.92495	5.08798	5.37034	5.62423	5.70106	5.95163	-1.29128	-1.30646	-1.34328	-1.33574	-1.29367	-1.35556	-1.52766	-1.31956	-1.54518	-1.74046	-1.9077	-2.26252	-2.65737
F30	0	4	NE_HA	HAPPINESS	.	-0.96544	-0.97491	-0.72296	-0.27482	0.05944	0.47611	0.94288	1.29468	1.57215	1.8344	2.23293	2.42957	2.7188	2.8908	2.99555	3.19972	3.58777	3.94848	4.13882	4.4449	4.52581	4.84002	5.12353	5.36926	5.77235	6.04157	6.35795	6.73707	7.07796	7.39227	7.73131	-0.94813	-0.94215	-1.01738	-1.02463	-1.15431	-1.25453	-1.44907	-1.65258	-1.8125	-1.98146	-2.36695	-2.56478	-2.85033
F31	0	4	NE_HA	HAPPINESS	.	-1.77975	-1.70549	-1.33451	-0.8669	-0.5422	-0.18001	0.14622	0.52033	0.91237	1.24058	1.39374	1.58248	2.09992	2.23606	2.47716	2.7362	2.86484	3.04764	3.33262	3.55191	3.83052	4.03943	4.31526	4.49561	4.75606	5.12839	5.3767	5.73549	6.00448	6.20687	6.56957	-1.03734	-0.98665	-1.00686	-1.06484	-1.15779	-1.20641	-1.29157	-1.4527	-1.618	-1.55166	-1.84553	-2.09356	-2.22281
F33	0	4	NE_HA	HAPPINESS	.	-5.19674	-5.2597	-4.58535	-3.61335	-3.38538	-2.36636	-1.83857	-1.31384	-0.64412	-0.13912	0.36683	0.65286	1.08597	1.53307	1.8323	2.3344	2.82299	3.17851	3.74604	3.94731	4.46286	4.89942	5.25438	5.59341	5.85179	6.31607	6.47806	6.74928	7.08885	7.19183	7.46125	-1.59944	-1.62546	-1.57224	-1.74148	-1.40619	-1.54428	-1.59161	-1.47348	-1.44618	-1.63149	-1.87325	-1.95815	-2.1267
F35	0	4	NE_HA	HAPPINESS	.	-2.52837	-2.48841	-2.0092	-1.2101	-0.37292	0.01213	0.64214	1.42199	1.93838	2.32979	2.74545	3.11604	3.47263	3.9173	4.35819	4.67245	5.00619	5.28876	5.50686	5.73989	6.30483	6.51239	6.86201	7.13697	7.49161	7.78211	7.89874	8.0796	8.31268	8.47822	8.88234	-2.47149	-2.48876	-2.41371	-2.12821	-2.27187	-2.2044	-2.34029	-2.65061	-2.73765	-2.81702	-3.02957	-3.33384	-3.57924
M03	1	4	NE_HA	HAPPINESS	.	-4.37613	-4.38833	-4.32316	-3.92116	-3.44489	-3.15975	-2.56945	-1.91151	-1.26589	-0.56431	0.02795	0.43642	0.99373	1.40755	1.94335	2.3373	2.56358	2.85859	3.03512	3.25888	3.46233	3.697	3.85993	4.04021	4.21761	4.47862	4.80385	4.96786	5.21113	5.25123	5.50167	-1.48034	-1.47381	-1.42138	-1.56384	-1.63478	-1.62116	-1.72556	-1.67255	-1.67417	-1.69259	-1.69637	-1.82043	-1.98747
M05	1	4	NE_HA	HAPPINESS	.	-6.36543	-6.20196	-5.91315	-5.31115	-4.95251	-4.30922	-3.68049	-3.16551	-2.70915	-2.30763	-1.68903	-1.02611	-0.51318	0.15005	0.55083	0.96917	1.37317	1.63408	1.9269	2.3179	2.57281	3.08792	3.41692	3.88055	4.11407	4.59075	4.96972	5.23567	5.57478	5.87954	6.37572	-1.64624	-1.5327	-1.60391	-1.60907	-1.65231	-1.6908	-1.69649	-1.82102	-1.79622	-1.83287	-1.87331	-1.99844	-2.0789
M06	1	4	NE_HA	HAPPINESS	.	-4.17171	-4.23548	-3.78023	-3.10715	-2.32259	-1.50667	-0.86134	-0.41311	0.23602	0.90053	1.4735	1.97325	2.43585	2.87148	3.1908	3.45992	3.71572	4.00536	4.30886	4.50127	4.75032	4.99968	5.15517	5.36487	5.41661	5.69352	5.7209	6.06901	6.11926	6.15878	6.33682	-3.79745	-3.78644	-3.89557	-4.01503	-4.13474	-4.20095	-4.20903	-4.33234	-4.3707	-4.29791	-4.29398	-4.5356	-4.74138
M08	1	4	NE_HA	HAPPINESS	.	-4.99961	-4.92891	-4.84612	-4.32948	-4.04098	-3.56113	-3.1897	-2.72831	-2.50063	-1.97884	-1.52018	-1.13447	-0.78207	-0.43102	-0.06755	0.0943	0.4787	0.68845	1.00436	1.17931	1.37526	1.58176	1.8789	2.20551	2.52036	2.59414	3.02386	3.23122	3.40438	3.56174	3.73356	-2.29831	-2.28981	-2.31028	-2.41647	-2.39201	-2.4234	-2.51448	-2.67918	-2.66127	-2.75565	-2.72274	-2.79561	-2.91032
M09	1	4	NE_HA	HAPPINESS	.	-0.89674	-0.89746	-0.66161	-0.22971	0.24181	0.67199	1.1748	1.4928	1.74538	2.32471	2.58069	2.94884	3.22136	3.52644	3.83889	4.05942	4.33707	4.61584	4.80762	4.97433	5.25448	5.49969	5.5264	5.58231	5.73247	6.1186	6.16852	6.28533	6.43904	6.41041	6.58083	-3.02668	-3.01568	-3.00046	-3.03283	-2.98207	-2.95668	-3.04496	-3.04768	-3.09816	-3.23056	-3.46282	-3.63441	-3.78126
M10	1	4	NE_HA	HAPPINESS	.	-5.22871	-5.18511	-5.58423	-3.72412	-2.84241	-1.94499	-1.29937	-0.6796	-0.12862	0.52282	1.28611	1.85658	2.29693	2.70421	3.05647	3.43751	3.63566	3.85758	4.09705	4.37136	4.55103	4.72127	4.98203	5.22741	5.26697	5.59448	5.87274	5.87046	6.14456	6.4637	6.8058	-0.62722	-0.60672	-0.46453	-0.77199	-0.81346	-0.80405	-0.90116	-1.09871	-1.31244	-1.58298	-1.7348	-2.02393	-2.3593
M11	1	4	NE_HA	HAPPINESS	.	-5.40216	-5.41624	-5.17075	-4.64563	-4.00746	-3.03045	-1.89547	-0.68978	-0.15922	0.40079	0.63663	0.98273	1.33902	1.58165	1.93388	2.22904	2.56012	2.82094	3.29628	3.53608	3.86464	4.23093	4.56357	4.8359	5.23102	5.61139	5.91661	6.22589	6.67949	6.9517	7.36471	-0.02899	-0.03372	-0.01676	-0.14405	-0.28088	-0.30556	-0.47603	-0.75178	-0.94233	-1.27819	-1.27937	-1.55858	-1.92057
M12	1	4	NE_HA	HAPPINESS	.	-5.6166	-5.65571	-5.39872	-4.88405	-4.34682	-3.52263	-3.05312	-1.98928	-1.51241	-1.06255	-0.53268	0.05872	0.43629	0.89351	1.30127	1.75769	2.09638	2.38806	2.86283	3.11559	3.34314	3.75375	4.06763	4.49168	4.64668	4.97422	5.36606	5.50183	5.86035	6.54917	6.72808	-0.80995	-0.78505	-0.79879	-0.74974	-0.6861	-0.75969	-0.63495	-0.95228	-0.93556	-0.81761	-0.85991	-1.05506	-1.12752
M13	1	4	NE_HA	HAPPINESS	.	-3.08314	-3.17423	-3.17686	-2.72091	-2.05818	-1.69024	-1.16075	-0.94582	-0.51317	-0.35042	0.02211	0.24922	0.55294	0.75731	1.32893	1.5528	1.88347	2.21088	2.47333	2.76367	3.00443	3.05836	3.39616	3.59655	3.85679	3.99576	4.214	4.43069	4.70556	4.8844	4.98757	-1.23978	-1.21877	-1.31387	-1.26671	-1.36695	-1.59248	-1.7518	-1.81367	-1.92791	-2.14935	-2.27616	-2.34137	-2.45276
M14	1	4	NE_HA	HAPPINESS	.	-5.79618	-5.75487	-5.63139	-4.99976	-4.36221	-3.60517	-3.00202	-2.34858	-1.85205	-1.50013	-1.09947	-0.75148	-0.22999	0.21925	0.59992	0.90787	1.17539	1.55255	1.8261	2.18904	2.43946	2.71775	2.95816	3.17786	3.49711	3.76192	3.9801	4.20415	4.42199	4.65894	4.51128	-0.40479	-0.36408	-0.21722	-0.25163	-0.28138	-0.38855	-0.58418	-0.81561	-1.01596	-0.98081	-1.20424	-1.2733	-0.90436
M17	1	4	NE_HA	HAPPINESS	.	-6.3906	-6.38279	-6.08566	-5.6082	-5.03034	-4.24155	-3.43209	-2.68608	-2.20345	-1.59367	-1.3641	-0.98361	-0.49996	-0.05904	0.42239	0.93663	1.42736	1.65869	2.03901	2.32765	2.72695	3.01144	3.35807	3.65521	3.94883	4.16904	4.51386	4.76396	5.01253	5.2719	5.59753	-1.02084	-1.00973	-1.04037	-1.12786	-1.23493	-1.40972	-1.50587	-1.67163	-1.72475	-1.81498	-1.63689	-1.67762	-1.81146
M18	1	4	NE_HA	HAPPINESS	.	-4.04298	-4.0471	-3.75242	-3.18318	-2.45744	-1.51576	-0.91494	-0.41158	0.07755	0.41531	0.89425	1.22814	1.63717	1.96422	2.35998	2.59996	2.83581	3.25278	3.56388	3.8037	4.07386	4.27089	4.46386	4.70988	4.89666	5.14656	5.37845	5.62241	5.8882	6.10835	6.45203	-1.99509	-1.9693	-2.00117	-1.97597	-2.17039	-2.42274	-2.39523	-2.37424	-2.38477	-2.59751	-2.82932	-2.94436	-3.11202
M22	1	4	NE_HA	HAPPINESS	.	-6.02147	-6.08186	-5.74547	-5.08669	-4.55802	-3.94526	-3.15477	-2.15978	-1.20234	-0.65664	-0.17474	0.42162	0.95353	1.51974	2.0416	2.5069	2.96383	3.34464	3.72605	4.1838	4.65809	5.12502	5.38864	5.80629	6.15761	6.5289	6.83145	7.11583	7.36656	7.69821	8.08293	-1.60468	-1.52008	-1.58276	-1.53289	-1.51036	-1.39927	-1.44329	-1.66956	-1.78612	-1.85448	-2.01932	-2.15558	-2.30889
M23	1	4	NE_HA	HAPPINESS	.	-7.01182	-7.05188	-6.72475	-6.45539	-5.86932	-5.25335	-4.40766	-3.21903	-2.4418	-1.73615	-1.23285	-0.83681	-0.58534	0.1742	0.60587	1.22387	1.64079	1.92084	2.31591	2.60633	3.11178	3.30426	3.6428	4.15932	4.38573	4.7162	5.02546	5.24063	5.42004	5.66334	5.99219	-0.95484	-0.95255	-0.95287	-0.92451	-0.90664	-0.95015	-0.99732	-0.99213	-0.94956	-1.03279	-1.06881	-1.14523	-1.13768
M24	1	4	NE_HA	HAPPINESS	.	-5.62	-5.60466	-5.30912	-4.66236	-3.78715	-2.79511	-1.6017	-0.81887	-0.1662	0.44492	0.98188	1.40318	1.84622	2.57393	2.83782	3.19742	3.51755	3.92115	4.29139	4.76556	5.1059	5.52091	5.84583	6.11346	6.29692	6.58902	6.89061	7.03753	7.51198	7.71676	7.90885	-3.55698	-3.55493	-3.54626	-3.55503	-3.47445	-3.47069	-3.41746	-3.41034	-3.3873	-3.436	-3.53758	-3.64947	-3.81077
M25	1	4	NE_HA	HAPPINESS	.	-2.71011	-2.67586	-2.0965	-1.5158	-0.76954	-0.33108	0.21047	0.7004	1.39454	1.91998	2.42908	2.82301	3.15577	3.42003	3.6709	3.76628	4.04859	4.31257	4.5346	4.85385	5.188	5.34461	5.78725	6.11355	6.28323	6.61807	6.81148	7.1311	7.41592	7.53867	8.02862	-2.90562	-2.88566	-2.94384	-3.00807	-3.14322	-3.15462	-3.24059	-3.24067	-3.34366	-3.58933	-3.80914	-4.07038	-4.31429
M29	1	4	NE_HA	HAPPINESS	.	-6.25196	-6.28732	-6.16985	-5.82562	-5.64847	-5.20341	-4.8796	-4.32653	-3.83993	-3.23453	-2.75749	-2.02352	-1.20856	-0.8393	-0.22907	0.27284	0.82139	1.38652	2.01909	2.26033	2.69576	3.06073	3.40881	3.76601	3.98293	4.2361	4.42548	4.82677	5.05026	5.26016	5.57845	-2.88347	-2.87702	-2.97446	-2.87915	-2.8719	-2.87275	-2.84105	-2.83854	-2.82259	-2.65737	-2.77481	-2.68111	-2.80993
M31	1	4	NE_HA	HAPPINESS	.	-4.05768	-4.13069	-3.7527	-3.11555	-2.51292	-2.06147	-1.43914	-0.92389	-0.28015	0.19929	0.60031	0.99655	1.35538	1.64846	1.95708	2.35579	2.6364	2.89631	3.09448	3.34086	3.54429	3.7565	3.92774	4.12461	4.32893	4.83872	5.2023	5.41936	5.58094	5.93342	6.29582	-1.50753	-1.47198	-1.49563	-1.55744	-1.64707	-1.71966	-1.68372	-1.7213	-1.90122	-2.0312	-2.23858	-2.44074	-2.60002
M34	1	4	NE_HA	HAPPINESS	.	-6.52476	-6.55301	-6.13572	-5.59699	-4.8899	-3.9367	-3.21995	-2.5632	-1.96307	-1.50684	-0.85728	-0.35553	0.16932	0.62657	1.08789	1.2753	1.60922	1.84198	2.1908	2.51768	2.70349	3.06744	3.33282	3.50098	3.79655	3.81091	4.16089	4.17847	4.52877	4.71185	5.13531	-0.76063	-0.7656	-0.78792	-0.83744	-0.91349	-0.85623	-1.07871	-0.80984	-1.00537	-1.02514	-0.94112	-0.93944	-0.90451
M35	1	4	NE_HA	HAPPINESS	.	-5.76208	-5.72507	-5.68542	-5.37813	-5.04893	-4.69467	-4.24802	-3.89292	-3.28382	-2.45541	-1.51782	-0.84969	-0.35741	0.13659	0.58349	0.97838	1.41939	1.79027	2.04124	2.13336	2.25891	2.44024	2.59489	2.68803	2.79016	2.90004	2.92681	3.00989	3.0678	3.19576	3.56853	-3.80843	-3.79919	-3.83948	-3.96058	-4.04984	-4.14763	-4.14637	-4.45859	-4.55073	-4.58157	-4.6836	-4.72335	-4.76014
F01	0	5	NE_SA	SADNESS	.	-4.35766	-4.37354	-4.42399	-4.00452	-3.99687	-3.72096	-3.63387	-3.48346	-2.86847	-3.16399	-2.91256	-2.5975	-2.64065	-2.06463	-2.09981	-1.78275	-1.84121	-1.32386	-1.23421	-0.79023	-0.70493	-0.66433	-0.69337	-0.68192	-0.68946	-0.6452	-0.58843	-0.52125	-0.57487	-0.60856	-0.71144	-2.46161	-2.44353	-2.42954	-2.31049	-2.25931	-2.20643	-2.2019	-2.11226	-2.13924	-1.97128	-1.78281	-1.69584	-1.77674
F02	0	5	NE_SA	SADNESS	.	-3.56671	-3.60239	-3.58157	-3.60218	-3.76317	-3.40101	-3.39974	-3.35773	-3.35121	-3.43034	-3.47374	-3.66502	-3.5021	-3.63982	-3.75694	-3.82107	-3.89045	-4.00255	-3.95769	-4.06636	-4.20713	-4.12457	-4.25928	-4.38625	-4.42558	-4.5708	-4.68877	-4.79956	-4.86783	-4.95013	-4.9715	-2.03771	-2.02462	-2.03914	-2.05383	-2.01822	-1.91479	-1.89299	-1.8437	-1.82338	-1.79724	-1.75148	-1.74813	-1.72007
F03	0	5	NE_SA	SADNESS	.	-2.95337	-2.93822	-3.00124	-3.15938	-3.14015	-3.10182	-3.06924	-3.10491	-3.08008	-2.99078	-2.87416	-2.78556	-2.51082	-2.68949	-2.63592	-2.75463	-2.62072	-2.68825	-2.88977	-2.83751	-2.93494	-2.88161	-3.22909	-3.3701	-3.42595	-3.62255	-3.8344	-3.79419	-3.80995	-3.73823	-3.82311	-4.06022	-4.05937	-4.01823	-3.94651	-3.93889	-3.87593	-3.70745	-3.58339	-3.51626	-3.45779	-3.2839	-3.2098	-3.2002
F05	0	5	NE_SA	SADNESS	.	-1.79931	-1.76005	-1.80097	-1.88416	-1.89727	-1.88551	-1.95215	-2.03624	-2.25804	-2.32595	-2.40801	-2.37824	-2.46755	-2.5652	-2.58606	-2.67193	-2.61133	-2.68952	-2.84056	-2.89195	-2.97541	-2.92262	-2.97304	-3.27463	-3.29838	-3.41285	-3.57188	-3.66332	-3.90533	-4.22409	-4.13019	-2.92396	-2.90205	-2.88216	-2.77198	-2.78333	-2.72458	-2.69446	-2.64568	-2.43779	-2.22094	-2.07239	-1.96869	-1.73347
F07	0	5	NE_SA	SADNESS	.	-1.43698	-1.43215	-1.51413	-1.54531	-1.59611	-1.773	-1.77684	-1.7555	-1.76082	-1.71046	-1.73784	-1.79561	-1.75165	-1.71369	-1.92179	-1.92175	-2.06545	-2.19741	-2.26489	-2.57387	-2.71244	-2.71057	-2.74196	-2.74075	-2.71314	-2.88481	-2.8527	-2.97646	-2.99895	-2.96616	-3.09799	-1.4718	-1.52188	-1.50618	-1.57744	-1.42405	-1.31106	-1.29878	-1.31905	-1.35589	-1.41004	-1.36346	-1.21474	-1.33272
F09	0	5	NE_SA	SADNESS	.	-4.84399	-4.7914	-4.82726	-4.97197	-5.06832	-5.16788	-5.39846	-5.62373	-5.83663	-5.97485	-6.13322	-6.29594	-6.69193	-6.68925	-7.04615	-7.02372	-7.28604	-7.36946	-7.4657	-7.62082	-7.77948	-7.81666	-7.90231	-8.05425	-8.07316	-8.09675	-8.10334	-8.16392	-8.14242	-8.2242	-8.22889	-2.34361	-2.35397	-2.36675	-2.34289	-2.23881	-2.12873	-2.18227	-1.99171	-1.91013	-1.90677	-1.83696	-1.75444	-1.63589
F11	0	5	NE_SA	SADNESS	.	-1.64818	-1.64375	-1.65256	-1.96372	-2.26014	-2.48872	-2.54797	-2.73303	-2.98302	-3.17766	-3.43862	-3.60834	-3.81908	-4.15346	-4.35519	-4.51332	-4.82544	-4.81176	-5.14625	-5.30323	-5.34597	-5.59179	-5.71512	-5.78619	-6.00201	-5.95004	-5.92181	-6.06145	-6.12515	-6.14318	-6.07031	-1.88066	-1.88469	-1.83657	-1.60691	-1.6602	-1.47688	-1.54597	-1.50517	-1.52302	-1.32745	-1.22979	-1.09891	-1.28999
F13	0	5	NE_SA	SADNESS	.	-1.15677	-1.19203	-1.25735	-1.11801	-1.2489	-1.40245	-1.45707	-1.68604	-1.86393	-2.04422	-2.35976	-2.58678	-3.04048	-3.27604	-3.48935	-3.78613	-4.25106	-4.43647	-4.58988	-4.86179	-4.95825	-5.16793	-5.15386	-5.36206	-5.46079	-5.62034	-5.65933	-5.81235	-5.89478	-6.04495	-6.08508	-3.00775	-3.01473	-3.05622	-3.08792	-3.1193	-3.21335	-3.1805	-3.26605	-3.33025	-3.36874	-3.31097	-3.33566	-3.4889
F14	0	5	NE_SA	SADNESS	.	-5.9312	-5.9173	-5.91304	-5.97415	-5.96648	-6.0146	-6.05247	-6.10345	-5.82444	-5.83525	-5.88799	-5.98842	-6.04143	-5.9758	-6.10974	-6.27015	-6.27713	-6.35582	-6.35043	-6.3143	-6.54877	-6.6198	-6.69623	-7.03552	-6.99142	-7.01378	-7.23045	-7.19246	-7.38328	-7.51057	-7.52513	-3.68894	-3.68867	-3.68433	-3.72127	-3.71102	-3.74234	-3.70527	-3.67944	-3.621	-3.64005	-3.64129	-3.64257	-3.61696
F16	0	5	NE_SA	SADNESS	.	-3.76349	-3.7192	-3.69365	-3.24261	-3.15818	-2.99819	-2.7368	-2.55285	-2.31338	-2.13363	-1.92259	-1.68967	-1.50281	-1.31956	-1.35689	-1.15641	-1.08189	-1.05977	-0.98724	-0.98085	-0.91395	-0.92172	-0.9229	-0.94876	-0.93323	-0.94601	-0.96276	-0.93818	-0.93773	-0.91055	-0.98051	-0.72824	-0.72025	-0.74269	-0.75561	-0.81587	-0.8398	-0.875	-0.94126	-1.00161	-1.07835	-1.09945	-1.15692	-1.19399
F19	0	5	NE_SA	SADNESS	.	-5.75744	-5.74798	-6.11978	-6.15081	-5.95501	-5.87269	-6.1517	-6.03396	-6.20071	-6.21608	-6.26101	-6.20702	-6.40231	-6.45848	-6.57626	-6.66924	-6.66806	-6.76203	-6.84139	-6.88231	-6.71207	-6.55941	-6.75786	-6.8204	-7.07604	-6.78641	-7.02541	-7.0008	-6.89928	-7.04357	-7.00491	-1.6909	-1.67708	-1.71172	-1.64432	-1.83115	-1.74179	-1.82147	-1.76131	-1.7282	-1.70809	-1.70194	-1.70405	-1.70844
F20	0	5	NE_SA	SADNESS	.	-5.7598	-5.74836	-5.74553	-5.765	-5.9356	-6.00831	-6.01456	-6.1773	-6.46189	-6.53853	-6.55929	-6.73307	-6.76462	-6.93655	-7.04368	-7.09232	-7.13153	-7.10512	-7.18437	-7.18742	-6.98644	-7.0024	-6.92049	-7.31534	-7.29342	-7.52357	-7.50578	-7.65031	-7.70721	-7.90312	-8.12084	-2.23704	-2.24216	-2.25745	-2.19784	-2.17983	-2.12715	-2.05649	-1.98772	-1.8814	-1.77162	-1.72943	-1.8995	-1.79437
F21	0	5	NE_SA	SADNESS	.	-4.63645	-4.65503	-4.59842	-4.6588	-4.57562	-4.52579	-4.58706	-4.6754	-4.71625	-4.73917	-4.77928	-4.78219	-4.72075	-4.69423	-4.78758	-4.7899	-4.72752	-4.71518	-4.77136	-4.79578	-4.62971	-4.67117	-4.72326	-4.72386	-4.68867	-4.62195	-4.53848	-4.59403	-4.5106	-4.44734	-4.35005	-3.11529	-3.08068	-3.13014	-3.09939	-3.02574	-3.09259	-2.99565	-3.11082	-3.00707	-2.9366	-2.9148	-2.74309	-2.72483
F22	0	5	NE_SA	SADNESS	.	-5.12715	-5.12244	-5.13357	-5.04444	-5.01117	-4.77467	-4.81278	-4.92392	-4.78778	-4.51367	-4.35092	-4.38686	-4.16632	-3.82789	-3.71316	-3.42384	-3.35766	-2.94698	-2.87734	-2.76018	-2.40328	-2.40329	-2.52041	-2.44169	-2.4998	-2.53713	-2.34272	-2.46477	-2.36687	-2.41364	-2.51051	-2.69022	-2.68558	-2.71351	-2.71803	-2.75814	-2.81505	-2.86254	-2.89842	-2.93775	-2.9511	-2.96721	-3.05996	-3.04419
F26	0	5	NE_SA	SADNESS	.	-4.01084	-4.00737	-3.97761	-3.58615	-3.38317	-3.37918	-3.15866	-2.92685	-2.78457	-2.55735	-2.45158	-2.14709	-2.04331	-1.72007	-1.56229	-1.53335	-1.48211	-1.58341	-1.57914	-1.56802	-1.60268	-1.74081	-1.6624	-1.87416	-1.9059	-2.07585	-2.14482	-2.31125	-2.58068	-2.53007	-2.71715	-2.32154	-2.34259	-2.31305	-2.28363	-2.26178	-2.10363	-2.2002	-2.29016	-2.14578	-1.99057	-1.59611	-1.57605	-1.43846
F29	0	5	NE_SA	SADNESS	.	-4.2598	-4.2669	-4.16263	-4.23177	-4.08649	-3.97056	-4.04314	-3.9222	-3.68836	-3.64248	-3.50958	-3.32658	-3.2615	-3.12425	-2.98242	-2.94697	-2.83964	-2.77103	-2.60196	-2.54218	-2.51481	-2.36768	-2.39807	-2.20041	-2.07791	-2.03451	-1.83463	-1.9083	-1.72646	-1.65533	-1.46533	-1.2923	-1.30128	-1.30596	-1.22925	-1.22008	-1.09302	-1.14717	-1.14751	-1.19545	-1.04553	-1.10422	-0.99495	-0.92725
F30	0	5	NE_SA	SADNESS	.	-1.00407	-0.85637	-0.99227	-0.77319	-0.60969	-0.4933	-0.30875	-0.04777	0.12795	0.36271	0.49923	0.55995	0.51962	0.50889	0.58019	0.49299	0.48049	0.53477	0.52781	0.42409	0.42756	0.2971	0.2707	0.19988	0.199	0.28031	0.1971	0.21868	0.18979	0.1799	0.12425	-0.90257	-0.86022	-0.89091	-0.93708	-0.96797	-0.87653	-0.84069	-0.88367	-0.9804	-0.99427	-0.91314	-0.94438	-0.90779
F31	0	5	NE_SA	SADNESS	.	-1.73614	-1.78585	-1.88648	-1.71723	-2.03349	-2.19171	-2.41762	-2.53315	-2.65676	-2.77258	-2.80578	-3.01943	-3.13432	-3.34415	-3.42511	-3.54164	-3.62813	-3.63531	-3.74437	-3.81877	-3.85489	-4.00298	-4.10918	-3.98085	-4.06477	-4.17606	-4.06553	-4.13629	-4.18477	-4.35975	-4.34456	-1.21733	-1.22254	-1.04534	-0.81131	-0.94805	-0.82158	-0.8604	-0.94372	-0.90497	-1.07058	-0.93953	-0.82544	-0.83363
F33	0	5	NE_SA	SADNESS	.	-4.9896	-5.01669	-5.05052	-5.16102	-5.32	-5.63996	-5.61495	-5.74372	-5.64657	-5.88711	-5.85018	-6.14772	-6.26714	-6.23003	-6.38785	-6.48506	-6.24532	-6.42813	-6.54102	-6.38129	-6.54801	-6.59416	-6.67057	-6.61599	-6.72132	-6.405	-6.23321	-6.13063	-6.48033	-6.48936	-6.30838	-1.71474	-1.71071	-1.63998	-1.6419	-1.53622	-1.3764	-1.31198	-1.33931	-1.2093	-1.13505	-1.09669	-0.85509	-0.78348
F35	0	5	NE_SA	SADNESS	.	-2.52837	-2.48841	-2.33687	-2.09835	-2.21466	-2.08606	-1.80289	-1.66358	-1.71948	-1.51148	-1.61967	-1.48252	-1.33039	-1.32242	-1.25912	-1.27978	-1.40847	-1.11803	-1.02839	-0.98737	-0.81604	-0.93524	-0.992	-0.95826	-0.9317	-0.90185	-0.94554	-0.95997	-0.8685	-0.95049	-0.99332	-2.47149	-2.48876	-2.58777	-2.26789	-2.12868	-2.03121	-2.18588	-1.97742	-1.53297	-1.5608	-1.43669	-1.26698	-1.08525
M03	1	5	NE_SA	SADNESS	.	-4.37841	-4.39674	-4.43692	-4.22488	-4.19024	-4.16867	-4.28302	-4.19592	-4.11828	-4.11237	-4.22871	-4.10884	-4.01494	-3.8296	-4.03462	-3.99773	-4.06947	-4.04828	-4.19614	-4.12188	-4.108	-4.054	-4.26812	-4.19834	-4.08138	-4.03161	-4.14204	-4.29574	-4.29364	-4.34553	-4.78057	-1.48007	-1.47483	-1.42796	-1.41163	-1.29361	-1.29002	-1.21005	-1.16506	-1.11735	-1.14546	-1.06759	-1.09268	-1.05473
M05	1	5	NE_SA	SADNESS	.	-6.48298	-6.48961	-6.53848	-6.64861	-6.73982	-6.75146	-6.78164	-6.73146	-6.87459	-6.98972	-7.0268	-7.13613	-7.1127	-6.99148	-6.88059	-7.11756	-6.97255	-6.88368	-7.07942	-7.11887	-7.18394	-7.26757	-7.37988	-7.51952	-7.66771	-7.65282	-7.79707	-8.0123	-8.16416	-8.26142	-8.44541	-1.69685	-1.68788	-1.68011	-1.59956	-1.69171	-1.71545	-1.71003	-1.71721	-1.92124	-2.00325	-2.03518	-2.08821	-2.20556
M06	1	5	NE_SA	SADNESS	.	-3.97958	-3.95107	-3.9186	-4.03876	-4.01019	-4.28095	-4.30679	-4.37124	-4.71326	-4.25398	-4.71271	-4.95631	-5.1596	-5.31764	-5.49473	-5.69557	-5.48233	-5.67806	-5.96503	-6.17443	-6.34513	-6.60817	-6.71544	-6.60739	-6.9544	-6.93416	-7.23052	-7.18356	-7.31823	-7.2519	-7.45279	-3.81297	-3.80316	-3.83982	-3.83379	-3.95939	-4.02828	-4.01002	-4.06854	-4.14136	-4.20372	-4.27157	-4.4065	-4.52627
M08	1	5	NE_SA	SADNESS	.	-4.90053	-4.94086	-4.96529	-5.23342	-5.42936	-5.75589	-5.86696	-6.02015	-6.20036	-6.28352	-6.33034	-6.32593	-6.32919	-6.44213	-6.59448	-6.53991	-6.74021	-6.73203	-6.74856	-6.79586	-6.68927	-6.72574	-6.77771	-6.66998	-6.649	-6.59224	-6.42991	-6.31654	-6.2332	-6.21737	-5.9804	-2.27845	-2.29081	-2.25564	-2.09619	-2.0121	-1.97426	-1.92586	-1.94837	-1.77539	-1.75428	-1.73545	-1.59365	-1.4866
M09	1	5	NE_SA	SADNESS	.	-0.8459	-0.86054	-0.83007	-0.80188	-0.83699	-0.76745	-0.85181	-0.83868	-0.92797	-0.84727	-0.98879	-0.87991	-0.96303	-0.92537	-0.97833	-1.02006	-1.08234	-1.1846	-1.1659	-1.26072	-1.28454	-1.38558	-1.43357	-1.41452	-1.54527	-1.74392	-1.84394	-1.77615	-1.80187	-1.78597	-1.89652	-2.85077	-2.84091	-2.8221	-2.7514	-2.85853	-2.80039	-2.48107	-2.41594	-2.1583	-2.20923	-2.01664	-1.95802	-1.85335
M10	1	5	NE_SA	SADNESS	.	-5.22861	-5.16776	-6.03526	-5.61921	-5.87721	-5.54392	-4.93584	-4.94382	-4.85756	-4.67505	-4.56473	-4.38549	-4.0959	-4.02146	-3.98523	-3.89894	-3.70777	-3.60102	-3.48663	-3.16587	-3.33311	-3.30403	-3.39913	-3.36574	-3.31139	-3.26791	-3.26579	-3.1101	-3.41115	-3.32358	-3.39913	-0.62802	-0.6108	-0.28113	-0.46362	-0.27068	-0.40313	-0.52249	-0.4681	-0.51675	-0.51082	-0.53863	-0.53164	-0.56053
M11	1	5	NE_SA	SADNESS	.	-5.43924	-5.43988	-5.4372	-5.5541	-5.59641	-5.67693	-5.61201	-5.64521	-5.65741	-5.65048	-5.61757	-5.60734	-5.64703	-5.60309	-5.50936	-5.62997	-5.58269	-5.57896	-5.63684	-5.65411	-5.65961	-5.74264	-5.70862	-5.72614	-5.73947	-5.57775	-5.60155	-5.46523	-5.46855	-5.42045	-5.74071	-0.08791	-0.06856	-0.10238	-0.23409	-0.3738	-0.54237	-0.54112	-0.66241	-0.76084	-0.94952	-1.0593	-1.28191	-1.25663
M12	1	5	NE_SA	SADNESS	.	-5.62383	-5.65862	-5.66797	-5.41189	-5.39004	-5.32473	-5.16839	-5.036	-4.56487	-4.48262	-3.98794	-3.80794	-3.87788	-3.4545	-2.92982	-2.93776	-2.68172	-2.5	-2.18472	-2.05831	-1.73016	-1.66401	-1.61367	-1.60252	-1.50141	-1.51518	-1.47478	-1.57786	-1.67337	-1.60054	-1.67327	-0.79705	-0.78599	-0.8143	-0.83165	-0.8513	-0.86829	-0.83668	-0.8527	-1.02447	-0.91722	-1.10387	-1.05446	-0.95298
M13	1	5	NE_SA	SADNESS	.	-3.10198	-3.17848	-3.08562	-3.06022	-3.13212	-3.31641	-3.18761	-3.32234	-3.19877	-3.18153	-3.25515	-3.41859	-3.54499	-3.51484	-3.65266	-3.72194	-3.83424	-3.89019	-3.89324	-4.04196	-4.17854	-4.37899	-4.39849	-4.59846	-4.58314	-4.65596	-4.56417	-4.47074	-4.3984	-4.50688	-4.49159	-1.23746	-1.22157	-1.29172	-1.42293	-1.54189	-1.81981	-1.79979	-2.0015	-2.39776	-2.40583	-2.48642	-2.45512	-2.50153
M14	1	5	NE_SA	SADNESS	.	-5.7572	-5.79943	-5.76083	-6.11661	-6.149	-6.23972	-6.35342	-6.30025	-6.5242	-6.64468	-6.79073	-6.74198	-6.90748	-6.95452	-7.07234	-7.14508	-7.08049	-7.21548	-7.23021	-7.13747	-7.35154	-7.37506	-7.35635	-7.57789	-7.60187	-7.70234	-7.75256	-7.72737	-7.74558	-7.80747	-7.95919	-0.38912	-0.44083	-0.4602	-0.40426	-0.37941	-0.47519	-0.46595	-0.61598	-0.15548	-0.21303	-0.23908	-0.11305	-0.25527
M17	1	5	NE_SA	SADNESS	.	-6.39266	-6.38717	-6.35758	-6.30422	-6.17456	-6.02258	-5.71289	-5.64773	-5.60753	-5.48517	-5.25176	-4.90584	-4.58571	-4.26868	-3.99814	-3.71928	-3.45338	-3.15876	-2.99343	-2.84697	-2.84811	-2.68044	-2.58238	-2.50463	-2.24882	-2.18542	-2.04824	-1.84991	-1.70714	-1.35268	-1.08131	-1.01751	-1.01018	-1.03964	-1.0461	-1.1537	-1.13628	-1.40236	-1.42409	-1.46592	-1.5338	-1.54325	-1.50343	-1.57094
M18	1	5	NE_SA	SADNESS	.	-4.04408	-4.04766	-4.0438	-4.21707	-4.19736	-4.19989	-4.29196	-4.24901	-4.29568	-4.26321	-4.22688	-4.21899	-4.201	-4.23111	-3.81683	-3.76617	-3.75881	-3.65319	-3.56464	-3.56299	-3.57004	-3.4737	-3.49544	-3.48704	-3.43628	-3.4391	-3.4493	-3.34149	-3.17287	-3.26609	-3.32121	-1.99683	-1.96583	-1.97078	-1.89833	-1.9382	-1.82066	-1.73926	-1.66287	-1.74873	-1.67423	-1.6578	-1.74372	-1.71683
M22	1	5	NE_SA	SADNESS	.	-6.474	-6.49804	-6.43311	-6.52136	-6.39467	-6.63539	-6.62321	-6.74433	-6.46494	-6.45502	-6.57555	-6.75088	-6.90444	-6.74364	-6.77749	-7.05012	-6.81604	-7.04584	-7.09947	-7.06849	-7.23243	-7.20523	-7.1818	-7.09628	-7.24208	-7.29983	-7.4166	-7.39324	-7.41476	-7.56503	-7.74162	-1.51546	-1.56453	-1.5292	-1.59378	-1.58101	-1.60172	-1.6693	-1.5718	-1.43842	-1.49791	-1.47063	-1.6248	-1.49252
M23	1	5	NE_SA	SADNESS	.	-6.98612	-7.00025	-7.15329	-7.35439	-7.22088	-7.45963	-7.34486	-7.64908	-7.74598	-8.00301	-8.13284	-8.09287	-8.26475	-8.3447	-8.23781	-8.45153	-8.37651	-8.45777	-8.35658	-8.30612	-8.50271	-8.42977	-8.4688	-8.45494	-8.25092	-8.07662	-8.05418	-8.30741	-8.03147	-7.91119	-7.7292	-1.08004	-1.04137	-0.88614	-0.69778	-0.57074	-0.40848	-0.39318	-0.21195	-0.21176	0.00139	0.11782	0.15171	0.17165
M24	1	5	NE_SA	SADNESS	.	-5.61496	-5.60266	-5.60636	-5.63498	-5.61186	-5.63733	-5.62335	-5.67739	-5.72173	-5.75223	-5.85956	-5.90493	-5.93457	-6.07361	-6.19258	-6.33639	-6.24721	-6.41546	-6.6688	-6.83621	-7.09093	-7.47786	-7.69917	-7.79808	-7.98565	-7.81232	-7.89834	-8.09953	-8.59018	-8.56453	-8.93603	-3.55884	-3.55228	-3.57745	-3.58389	-3.67484	-3.68849	-3.83019	-3.8922	-3.9566	-4.01876	-4.0491	-4.13444	-4.10217
M25	1	5	NE_SA	SADNESS	.	-2.72816	-2.79202	-2.90223	-2.73914	-2.72454	-2.70577	-2.3843	-2.27348	-2.10442	-1.93987	-1.8541	-1.94715	-1.8511	-1.83456	-2.10874	-2.40483	-2.58412	-2.52757	-2.43435	-2.54441	-2.61759	-2.6987	-2.77911	-2.87023	-2.92453	-3.14218	-3.27511	-3.27267	-3.51336	-3.57411	-3.67211	-2.87173	-2.91549	-2.9672	-3.24627	-3.27181	-3.24578	-3.34197	-3.33066	-3.25486	-3.3303	-3.31257	-3.36756	-3.43065
M29	1	5	NE_SA	SADNESS	.	-6.24635	-6.28911	-6.32137	-6.32224	-6.27865	-6.18454	-6.12682	-5.98329	-5.93498	-5.92871	-5.98442	-5.98867	-5.94153	-5.92116	-5.91056	-5.92983	-5.72762	-5.74021	-5.56923	-5.62926	-5.59993	-5.52509	-5.37594	-5.24976	-5.32736	-5.54326	-5.54468	-5.66276	-5.55844	-5.33959	-5.25962	-2.88309	-2.87996	-3.04901	-3.15719	-3.24052	-3.24838	-3.20266	-3.26457	-3.34224	-3.32344	-3.39108	-3.44071	-3.46808
M31	1	5	NE_SA	SADNESS	.	-4.05768	-4.13069	-4.12929	-4.22468	-4.14946	-4.27836	-4.31623	-4.37023	-4.42711	-4.53622	-4.58958	-4.71448	-4.70852	-4.79284	-4.77624	-4.67367	-4.63528	-4.49566	-4.57578	-4.70284	-4.79063	-4.58862	-4.86096	-4.76587	-4.8098	-4.69845	-4.61373	-4.57479	-4.58211	-4.59639	-4.38324	-1.50753	-1.47198	-1.47171	-1.57178	-1.61347	-1.64254	-1.63266	-1.6913	-1.75058	-1.73235	-1.78348	-1.86779	-1.93872
M34	1	5	NE_SA	SADNESS	.	-6.75404	-6.84112	-6.72339	-6.21222	-5.9408	-5.78322	-5.47648	-5.03309	-4.75194	-4.49781	-4.02308	-3.81052	-3.07283	-2.87341	-2.71404	-2.25411	-1.8709	-1.43893	-1.08764	-0.77589	-0.46675	-0.26542	0.0332	0.1031	0.31435	0.44558	0.51172	0.68619	0.76818	0.87146	0.88697	-0.82938	-0.80306	-0.83125	-0.90044	-1.00403	-0.97938	-0.98564	-0.84851	-0.89252	-0.87786	-0.81486	-0.80616	-0.72293
M35	1	5	NE_SA	SADNESS	.	-5.76242	-5.72507	-5.78151	-5.65954	-5.70513	-5.69298	-5.64355	-5.67632	-5.69882	-5.67891	-5.59429	-5.52283	-5.56939	-5.5628	-5.44672	-5.51466	-5.61768	-5.77728	-5.89603	-5.91918	-5.99014	-6.1347	-6.23902	-6.30844	-6.40616	-6.58269	-6.63834	-6.87968	-7.02176	-7.14551	-7.36931	-3.8059	-3.79919	-3.78612	-3.56379	-3.52428	-3.48974	-3.37879	-3.27949	-3.28315	-3.16135	-2.954	-2.76706	-2.71785
F01	0	6	NE_SU	SURPRISE	.	-4.27676	-4.28357	-4.3182	-3.94994	-3.86247	-3.77757	-3.50637	-3.46497	-3.44028	-3.3026	-3.07649	-2.9415	-2.89767	-2.86138	-2.72741	-2.62616	-2.76051	-2.86062	-2.75072	-2.9945	-2.74467	-2.63878	-2.57692	-2.5689	-2.7739	-2.81425	-2.86547	-3.01989	-3.07153	-2.93873	-3.38134	-2.6681	-2.67145	-2.63403	-2.79195	-2.93671	-3.1903	-3.35517	-3.34067	-3.29674	-3.46874	-3.46313	-3.68256	-3.88413
F02	0	6	NE_SU	SURPRISE	.	-3.56631	-3.60568	-3.76748	-3.41468	-3.35952	-3.34279	-3.32457	-3.47095	-3.5506	-3.41986	-3.69099	-3.83179	-3.85669	-3.98978	-4.07268	-4.17606	-4.191	-4.45561	-4.66719	-5.21483	-5.61543	-6.00891	-6.38615	-6.66155	-6.72289	-7.38756	-7.47638	-8.3577	-8.0338	-8.66005	-8.83946	-2.04144	-2.03622	-2.05621	-2.24092	-2.31487	-2.48213	-2.51765	-2.68539	-2.70606	-2.83413	-2.95673	-3.17894	-3.18666
F03	0	6	NE_SU	SURPRISE	.	-2.8823	-2.95884	-2.86024	-3.08013	-2.71274	-2.62705	-2.35249	-2.30228	-2.4627	-2.56871	-2.57205	-2.74725	-2.94785	-3.28738	-3.31447	-3.45191	-3.82869	-4.12877	-4.5519	-4.86869	-4.99657	-5.42803	-5.71597	-5.70372	-6.07693	-6.38118	-6.46521	-6.54599	-6.71992	-6.82041	-7.21277	-3.9524	-3.95108	-3.97695	-3.80619	-4.08654	-3.95739	-4.17969	-4.16509	-4.15473	-4.18038	-4.13045	-4.03213	-3.9423
F05	0	6	NE_SU	SURPRISE	.	-1.80073	-1.75977	-1.81286	-1.7052	-1.65731	-1.50417	-1.48207	-1.44264	-1.22646	-1.25172	-1.15476	-1.04629	-1.15141	-1.11755	-1.05522	-1.02819	-0.95043	-1.0285	-0.94699	-1.03267	-1.04835	-1.0527	-1.07484	-1.08599	-1.11174	-1.09496	-1.12433	-0.98597	-0.96263	-0.95776	-0.96493	-2.92163	-2.90202	-2.86094	-2.86343	-2.94507	-2.93051	-2.97823	-2.98806	-3.01557	-3.02858	-3.00913	-3.06337	-3.01918
F07	0	6	NE_SU	SURPRISE	.	-1.43698	-1.43215	-1.64165	-1.30269	-0.98691	-0.9153	-0.5618	-0.57349	-0.19025	-0.34291	-0.1126	0.13402	0.27699	0.41593	0.3091	0.46355	0.4708	0.61661	0.50136	0.64005	0.63706	0.74817	0.70881	0.65441	0.51846	0.34591	0.41125	0.32948	0.30595	0.22039	0.05128	-1.4718	-1.52188	-1.34149	-1.64854	-1.77515	-1.77644	-2.04161	-1.95437	-2.17089	-2.30322	-2.34335	-2.56175	-2.69255
F09	0	6	NE_SU	SURPRISE	.	-4.85247	-4.79128	-4.75913	-4.52222	-4.29793	-4.03761	-3.88703	-3.64437	-3.4504	-3.13155	-3.17239	-2.97593	-2.86601	-2.67162	-2.84411	-2.81641	-2.67503	-2.68045	-2.83873	-2.71534	-2.70346	-2.59265	-2.66626	-2.78629	-2.57096	-2.45304	-2.61918	-2.59849	-2.25241	-2.19059	-2.53411	-2.34619	-2.35812	-2.4021	-2.50767	-2.5007	-2.60751	-2.63887	-2.55631	-2.58124	-2.62618	-2.64912	-2.6811	-2.63039
F11	0	6	NE_SU	SURPRISE	.	-1.90578	-1.92911	-1.87463	-1.54643	-1.42559	-1.47117	-1.54477	-1.72126	-1.70964	-1.74803	-1.67636	-1.54586	-1.52155	-1.54989	-1.53114	-1.74186	-1.9682	-2.0104	-2.06425	-2.14399	-2.2876	-2.53048	-2.38397	-2.56074	-2.66659	-2.84578	-2.98218	-3.10593	-3.25402	-3.33634	-3.48244	-1.61796	-1.71117	-1.66218	-1.81102	-1.87132	-1.9795	-1.85427	-2.01223	-2.12872	-2.16459	-2.20355	-2.18811	-2.13005
F13	0	6	NE_SU	SURPRISE	.	-1.11389	-1.13489	-1.07309	-0.95278	-0.85744	-0.59692	-0.39268	-0.25338	-0.10006	-0.15236	-0.11366	-0.26909	-0.15914	-0.18087	-0.13155	-0.22928	-0.28981	-0.42822	-0.56946	-0.52912	-0.70157	-0.66357	-0.62344	-0.81839	-0.81912	-0.84524	-0.93833	-1.21726	-1.36344	-1.47472	-1.6768	-3.08161	-3.0676	-2.98863	-2.92399	-2.96883	-2.86137	-2.7248	-2.83462	-2.73522	-2.69364	-2.79667	-2.84526	-2.85836
F14	0	6	NE_SU	SURPRISE	.	-5.9312	-5.9173	-6.09918	-5.919	-5.99881	-6.27518	-6.27055	-6.23864	-5.79758	-5.87027	-5.4895	-5.78625	-5.91612	-6.02552	-6.43391	-6.30953	-6.3786	-6.95222	-7.15948	-7.33024	-7.74472	-7.85853	-8.32633	-8.80192	-8.77762	-9.63299	-10.0805	-10.2212	-10.425	-10.9952	-11.4992	-3.68894	-3.68867	-3.71874	-3.51895	-3.55365	-3.67644	-3.62076	-3.56181	-3.49836	-3.47064	-3.42399	-3.51187	-3.56775
F16	0	6	NE_SU	SURPRISE	.	-3.76349	-3.7192	-3.88659	-4.08372	-4.35516	-4.02137	-4.23254	-4.27318	-4.44701	-4.67827	-4.52949	-4.63597	-4.56963	-4.57146	-4.62355	-4.68901	-4.67017	-4.77361	-4.83135	-4.99548	-5.12043	-5.71047	-5.93393	-6.42322	-6.67968	-6.82264	-7.15488	-7.45569	-7.63581	-7.9041	-7.99501	-0.72824	-0.72025	-0.80454	-0.87213	-0.9984	-1.21081	-1.21176	-1.37343	-1.45797	-1.44839	-1.62988	-1.59892	-1.62001
F19	0	6	NE_SU	SURPRISE	.	-6.45328	-6.44896	-6.17645	-6.1854	-5.50152	-5.46902	-5.53688	-5.57757	-5.17062	-5.13946	-5.13982	-5.0235	-4.99539	-4.82121	-4.83482	-4.9484	-5.23552	-5.55939	-5.12335	-5.6234	-5.84843	-5.80477	-6.05508	-6.24089	-6.37659	-6.82484	-7.07556	-7.4429	-7.52219	-7.8938	-8.32007	-1.60351	-1.632	-1.63287	-1.84685	-1.86409	-1.71313	-2.07653	-2.19444	-2.37862	-2.40376	-2.45325	-2.33785	-2.43536
F20	0	6	NE_SU	SURPRISE	.	-5.91904	-5.91979	-5.82007	-5.71135	-5.5587	-5.36951	-5.2243	-5.10783	-4.93669	-4.79066	-4.74832	-4.6264	-4.28818	-4.1187	-3.95029	-3.97662	-4.01135	-3.93524	-3.90241	-3.76029	-3.78514	-3.82436	-3.82809	-3.8927	-3.76709	-3.95315	-4.07314	-4.33067	-4.35575	-4.6957	-5.00958	-2.20961	-2.19122	-2.17131	-2.3451	-2.31945	-2.41603	-2.33129	-2.42214	-2.40027	-2.5067	-2.47513	-2.47569	-2.45457
F21	0	6	NE_SU	SURPRISE	.	-4.55571	-4.56126	-4.63443	-4.61683	-4.64556	-4.7906	-4.78366	-4.92	-5.01631	-4.91461	-5.02099	-5.19627	-5.39839	-5.35063	-5.35026	-5.34676	-5.46573	-5.35317	-5.39433	-5.40246	-5.46496	-5.4659	-5.76694	-5.69883	-5.84213	-6.24345	-6.21424	-6.3578	-6.41996	-6.44452	-6.77027	-3.24417	-3.23313	-3.21922	-3.10246	-3.07337	-3.17564	-3.20681	-3.33862	-3.2802	-2.96909	-3.04804	-3.15299	-3.4082
F22	0	6	NE_SU	SURPRISE	.	-5.1551	-5.1648	-4.99191	-4.86885	-4.79288	-4.54126	-4.24574	-3.98858	-3.88523	-3.79993	-3.57706	-3.35005	-3.50818	-3.42133	-3.5184	-3.34958	-3.43554	-3.59828	-3.60858	-3.71824	-3.73154	-3.78296	-4.0706	-3.83847	-4.05246	-3.86175	-4.05783	-4.13091	-4.5179	-4.68854	-4.70739	-2.76464	-2.77875	-2.6697	-2.66202	-2.67611	-2.6824	-2.68434	-2.68117	-2.64452	-2.61028	-2.67894	-2.67977	-2.48257
F26	0	6	NE_SU	SURPRISE	.	-3.73873	-3.74929	-3.64182	-3.35054	-3.25848	-3.38982	-2.92206	-2.78067	-2.56973	-2.40076	-2.22802	-2.05231	-1.85649	-1.71342	-1.60454	-1.43176	-1.28041	-1.23922	-1.12983	-1.09154	-0.95613	-0.96898	-1.07876	-0.98271	-0.86458	-0.80003	-0.6426	-0.77603	-0.77511	-0.7595	-0.63232	-2.30179	-2.26743	-2.27838	-2.32598	-2.33271	-2.21596	-2.70756	-2.41093	-2.78194	-2.70628	-2.54857	-2.5974	-2.78483
F29	0	6	NE_SU	SURPRISE	.	-4.2598	-4.2669	-4.17953	-3.95438	-3.94305	-3.87078	-3.94283	-3.81507	-3.82479	-3.81701	-3.82366	-3.68983	-3.66135	-3.57594	-3.68908	-3.55211	-3.45273	-3.40661	-3.60087	-3.8818	-3.96404	-4.074	-4.22064	-4.31654	-4.5014	-4.64792	-4.66739	-4.2326	-4.28273	-4.27315	-4.3308	-1.2923	-1.30128	-1.36287	-1.43566	-1.42293	-1.61986	-1.63324	-1.66987	-1.75143	-1.77306	-1.84463	-1.90821	-2.02241
F30	0	6	NE_SU	SURPRISE	.	-1.00407	-0.85637	-0.88667	-0.88944	-1.10883	-1.16753	-1.12691	-1.24987	-1.37095	-1.35273	-1.47371	-1.72218	-1.79138	-2.08064	-2.4909	-2.78344	-3.21377	-3.63002	-3.68994	-3.80788	-4.20784	-4.80825	-4.46015	-5.16995	-5.704	-6.20428	-5.44773	-4.94814	-7.11269	-7.38431	-7.19673	-0.90257	-0.86022	-0.89709	-1.05735	-1.34285	-1.63812	-1.68109	-1.91675	-1.8338	-1.90842	-2.19364	-2.14084	-2.38079
F31	0	6	NE_SU	SURPRISE	.	-1.78539	-1.77988	-1.79162	-1.58318	-1.50724	-1.63948	-1.64658	-1.6692	-1.82746	-1.80769	-2.00837	-1.96327	-2.19821	-2.14307	-2.31668	-2.34749	-2.44186	-2.45721	-2.38706	-2.48201	-2.55987	-2.73694	-2.70032	-2.87596	-2.9705	-2.95338	-2.98962	-3.03126	-3.17845	-3.14232	-3.35444	-1.03566	-1.04551	-1.13571	-1.13656	-1.02329	-1.07308	-1.11519	-1.1352	-1.20238	-1.29641	-1.62462	-1.52362	-1.75396
F33	0	6	NE_SU	SURPRISE	.	-5.20047	-5.25526	-5.20074	-5.0904	-5.06973	-4.82384	-4.63554	-4.63478	-4.3903	-4.28203	-4.14133	-4.14805	-3.9188	-3.71428	-3.59667	-3.37755	-3.34701	-3.34376	-3.19721	-3.15881	-3.06546	-3.17987	-3.14048	-3.18428	-3.16673	-3.15962	-3.18716	-3.21009	-3.02312	-3.44793	-3.45774	-1.60169	-1.63044	-1.58397	-1.64133	-1.73109	-1.73506	-1.74402	-1.89027	-1.90729	-1.9908	-2.11895	-2.07798	-2.03101
F35	0	6	NE_SU	SURPRISE	.	-2.52837	-2.48841	-2.58315	-2.35405	-2.08115	-1.89505	-1.71156	-1.68303	-1.4637	-1.61809	-1.40313	-1.28729	-1.39236	-1.39907	-1.29966	-1.3271	-1.29561	-1.13304	-1.08112	-1.1025	-1.03776	-0.95267	-0.98031	-0.84055	-0.94058	-0.79912	-0.78434	-0.78848	-0.90482	-0.86735	-0.85435	-2.47149	-2.48876	-2.413	-2.34881	-2.37588	-2.37049	-2.34686	-2.36688	-2.34112	-2.301	-2.2495	-2.09067	-2.00861
M03	1	6	NE_SU	SURPRISE	.	-4.37841	-4.39674	-4.29018	-3.92982	-4.01621	-3.72429	-3.73504	-3.5769	-3.48169	-3.38885	-3.48418	-3.43144	-3.39435	-3.45117	-3.63651	-3.84362	-3.93381	-3.89384	-3.90597	-3.91026	-3.93454	-4.1086	-4.58922	-4.76481	-4.63352	-4.69416	-4.79954	-4.89018	-5.64696	-5.75191	-5.94489	-1.48007	-1.47483	-1.46628	-1.43861	-1.54808	-1.54839	-1.68093	-1.74656	-1.96301	-1.89697	-2.17665	-2.3222	-2.39654
M05	1	6	NE_SU	SURPRISE	.	-6.35684	-6.18988	-6.53191	-6.2985	-5.85628	-5.61643	-5.48172	-5.59154	-5.3606	-5.10025	-5.0007	-4.74478	-4.68926	-4.77339	-4.89535	-5.00285	-5.09167	-5.27082	-5.5672	-5.70907	-6.17347	-6.727	-7.12576	-7.75975	-8.01356	-8.35414	-8.5404	-9.18154	-9.55925	-9.87594	-9.91157	-1.64504	-1.53598	-1.64987	-1.51563	-1.31294	-1.48658	-1.38052	-1.39993	-1.5783	-1.43416	-1.27152	-1.31119	-1.22667
M06	1	6	NE_SU	SURPRISE	.	-4.1746	-4.19217	-4.05927	-4.17064	-4.1359	-3.83777	-3.54893	-3.26316	-3.22279	-3.31823	-3.3476	-3.43423	-3.66003	-3.57422	-4.02524	-4.01231	-4.59966	-4.89316	-5.00248	-5.25165	-5.3826	-5.51921	-6.02092	-5.97374	-6.43828	-6.84711	-7.14277	-7.26465	-7.48926	-7.90753	-8.15425	-3.80539	-3.80928	-3.88932	-3.91913	-4.02195	-4.17241	-4.46371	-4.53408	-4.66886	-4.85845	-5.0605	-4.99303	-5.23365
M08	1	6	NE_SU	SURPRISE	.	-4.90053	-4.94086	-5.05311	-5.26975	-5.44672	-5.45384	-5.56007	-5.28135	-5.47772	-5.49973	-5.41504	-5.38562	-5.38636	-5.45913	-5.44352	-5.36841	-5.47268	-5.31818	-5.33054	-5.25364	-5.34727	-5.3733	-5.50211	-5.65681	-5.76809	-5.83739	-6.03105	-5.86539	-5.8476	-5.89337	-6.05592	-2.27845	-2.29081	-2.39142	-2.52949	-2.54768	-2.32738	-2.40806	-2.20375	-2.25421	-2.23739	-2.1325	-2.02058	-2.10509
M09	1	6	NE_SU	SURPRISE	.	-0.89547	-0.9011	-0.87305	-0.82606	-0.78219	-0.7535	-0.69156	-0.71189	-0.62494	-0.55028	-0.56878	-0.56159	-0.5433	-0.79428	-0.99816	-1.26288	-1.31187	-1.50795	-1.77279	-1.88952	-2.15194	-2.25359	-2.57091	-2.92715	-3.13994	-3.53096	-3.70016	-4.22217	-4.48109	-4.66617	-4.91033	-3.02079	-3.0152	-3.01982	-3.22676	-3.35606	-3.44858	-3.5073	-3.52253	-3.61098	-3.71879	-3.69814	-3.84856	-3.81631
M10	1	6	NE_SU	SURPRISE	.	-5.22861	-5.16776	-5.07176	-5.92289	-4.9018	-5.16047	-4.90589	-5.39833	-5.1919	-5.44037	-5.31831	-4.90221	-4.67335	-4.89695	-5.43617	-5.10308	-5.32139	-5.464	-5.38494	-5.3849	-5.5711	-5.3958	-5.98159	-6.01961	-5.90157	-6.31697	-6.72913	-6.58071	-6.76368	-6.92597	-7.51295	-0.62802	-0.6108	-0.70273	-0.59824	-0.96682	-1.01247	-1.12168	-0.88272	-1.03313	-0.88221	-1.0047	-1.29885	-1.5362
M11	1	6	NE_SU	SURPRISE	.	-5.40317	-5.40927	-5.45906	-5.27199	-5.21334	-5.07514	-4.96643	-4.58038	-4.49107	-4.23652	-3.93519	-3.88769	-3.76956	-3.78206	-3.7839	-3.82811	-3.89491	-4.16926	-4.562	-5.02638	-5.28072	-5.90736	-5.98337	-6.5852	-7.11477	-7.30277	-7.6696	-7.75162	-7.98949	-8.3709	-8.50631	-0.03198	-0.0287	-0.09236	-0.29649	-0.59114	-0.83745	-0.89655	-0.9978	-1.20797	-1.50084	-1.56894	-1.63838	-1.86716
M12	1	6	NE_SU	SURPRISE	.	-5.62383	-5.65862	-5.51493	-5.31385	-5.30602	-5.08753	-5.14423	-4.98206	-4.74713	-4.61925	-4.56439	-4.34199	-4.42352	-4.3085	-4.33896	-4.47895	-4.66768	-4.75033	-4.78324	-4.92745	-5.19614	-5.58414	-5.70376	-6.07149	-6.5378	-7.59882	-7.99304	-8.32551	-8.70565	-9.43975	-9.44474	-0.79705	-0.78599	-0.91304	-0.96329	-1.02302	-0.94545	-1.08127	-1.2276	-1.2177	-1.48098	-1.43294	-1.60263	-1.59
M13	1	6	NE_SU	SURPRISE	.	-3.10198	-3.17848	-3.36832	-3.18087	-3.13451	-3.14278	-3.33824	-3.02294	-2.96998	-2.95957	-2.95283	-2.82103	-2.72641	-2.82417	-2.75351	-3.01351	-2.95904	-2.71716	-2.81773	-2.88528	-2.89341	-2.84654	-3.02307	-3.16192	-3.53336	-3.53619	-3.57118	-3.75563	-3.68186	-3.7174	-4.44244	-1.23746	-1.22157	-1.33246	-1.48241	-1.65517	-1.58251	-1.56383	-1.82594	-1.80557	-1.92945	-1.95355	-1.93279	-2.01054
M14	1	6	NE_SU	SURPRISE	.	-5.7866	-5.75487	-5.77977	-5.83583	-5.8262	-5.88224	-5.84378	-5.83465	-5.71254	-5.54372	-5.49434	-5.58475	-5.55973	-5.42207	-5.31163	-5.56247	-5.39001	-5.3282	-5.54967	-5.94959	-5.96306	-6.00178	-5.95207	-6.02518	-6.14124	-6.20926	-6.25496	-6.47955	-6.43327	-6.85047	-7.17477	-0.39736	-0.36408	-0.292	-0.60113	-0.57497	-0.64206	-0.59262	-0.7908	-0.84697	-0.81582	-1.10857	-1.19928	-1.33374
M17	1	6	NE_SU	SURPRISE	.	-6.39266	-6.38717	-6.31507	-6.37105	-6.40952	-6.14034	-6.09221	-6.00881	-5.82126	-5.73085	-5.7673	-5.49641	-5.4409	-5.42812	-5.55756	-5.51496	-5.52016	-5.50138	-5.56449	-5.37311	-5.33074	-5.56492	-5.45466	-5.54926	-5.62413	-5.63311	-5.90273	-5.98441	-6.25985	-6.30964	-6.3941	-1.01751	-1.01018	-1.05618	-1.06994	-1.09489	-1.17389	-1.19742	-1.17955	-1.37648	-1.48653	-1.49493	-1.64342	-1.67394
M18	1	6	NE_SU	SURPRISE	.	-4.04408	-4.04766	-4.00509	-3.81791	-3.81245	-3.62381	-3.59282	-3.50154	-3.49285	-3.40215	-3.34106	-3.28154	-3.25277	-3.25253	-3.22465	-3.21143	-3.11187	-3.19743	-3.25236	-3.38113	-3.52392	-3.64793	-3.65899	-3.62437	-3.77516	-4.01113	-4.06469	-4.20863	-4.48999	-4.56589	-4.80647	-1.99683	-1.96583	-2.16626	-2.20233	-2.43832	-2.51365	-2.59401	-2.68034	-2.74465	-2.85935	-3.03642	-3.32492	-3.3368
M22	1	6	NE_SU	SURPRISE	.	-6.01248	-6.08562	-5.97257	-5.88665	-5.89487	-5.91135	-5.66143	-5.66337	-5.47438	-5.24777	-5.2128	-5.09566	-5.20089	-5.16958	-5.22139	-4.76508	-4.69469	-4.623	-4.79306	-4.82798	-4.95614	-4.91253	-4.99012	-5.11384	-5.24412	-5.27198	-5.46083	-5.51647	-5.75698	-5.92828	-6.08643	-1.60427	-1.5234	-1.59773	-1.71291	-1.70441	-1.79597	-1.81029	-1.71503	-1.95704	-1.93435	-2.0561	-2.12766	-1.9043
M23	1	6	NE_SU	SURPRISE	.	-7.01162	-7.04631	-6.68936	-6.56747	-6.3604	-6.43474	-6.09627	-6.04672	-5.91418	-5.64288	-5.41032	-5.53616	-5.43601	-5.20808	-5.32353	-5.27683	-5.18688	-5.19958	-4.98864	-5.26248	-5.09454	-5.27697	-5.28373	-5.3515	-5.38035	-5.46538	-5.96327	-5.73208	-5.74135	-6.16521	-6.40581	-0.95498	-0.9531	-1.2096	-1.34649	-1.28746	-1.42168	-1.70944	-1.70471	-1.84015	-1.67586	-1.70066	-1.88809	-1.99206
M24	1	6	NE_SU	SURPRISE	.	-5.61496	-5.60266	-5.6621	-5.5256	-5.29119	-5.18194	-5.11745	-5.02208	-4.79359	-4.60803	-4.64244	-4.64366	-4.61185	-4.4311	-4.43491	-4.53936	-4.48953	-4.77431	-4.84201	-5.20651	-5.33689	-5.61526	-5.87224	-6.08031	-6.37153	-6.74018	-6.84203	-7.20714	-7.68078	-7.75143	-8.16942	-3.55884	-3.55228	-3.5964	-3.5425	-3.46905	-3.67836	-3.60267	-3.62692	-3.59915	-3.64276	-3.63135	-3.46092	-3.55219
M25	1	6	NE_SU	SURPRISE	.	-2.7097	-2.67561	-2.67503	-2.33333	-2.11283	-1.66159	-1.31488	-1.16755	-1.09905	-1.10798	-0.96602	-1.11429	-0.78296	-0.89016	-0.79799	-1.01649	-1.22393	-1.01917	-1.17596	-1.07132	-1.2096	-1.18445	-1.40364	-1.54924	-1.69189	-1.57953	-1.6131	-1.98447	-2.09185	-2.20084	-2.29841	-2.90735	-2.8854	-2.97569	-3.14924	-3.32571	-3.35557	-3.51256	-3.58485	-3.69546	-3.92419	-3.91883	-3.99789	-3.89027
M29	1	6	NE_SU	SURPRISE	.	-6.24635	-6.28911	-6.31755	-6.2667	-6.15227	-6.04753	-5.93642	-5.9801	-5.91915	-5.7549	-5.72573	-5.5337	-5.5818	-5.48949	-5.38089	-5.27888	-5.1004	-5.04986	-5.20362	-5.16513	-4.95448	-4.70615	-4.57655	-4.64338	-4.46632	-4.17276	-4.08616	-3.98938	-3.82168	-3.79664	-3.91103	-2.88309	-2.87996	-2.95236	-3.11354	-3.16945	-3.16766	-3.20697	-3.21219	-3.22709	-3.26944	-3.32516	-3.34923	-3.38581
M31	1	6	NE_SU	SURPRISE	.	-4.05768	-4.13069	-4.03221	-3.89846	-3.876	-3.73011	-3.57116	-3.45985	-3.256	-3.29253	-3.17439	-3.085	-3.00528	-2.9745	-2.78458	-2.76992	-2.94344	-2.95367	-3.06615	-3.28565	-3.60018	-3.5734	-3.89098	-3.96002	-4.27332	-4.58749	-4.70136	-5.00865	-5.31384	-5.42518	-5.61484	-1.50753	-1.47198	-1.65071	-1.66805	-1.57615	-1.72015	-1.74538	-1.77355	-1.98859	-1.79471	-2.00359	-1.91169	-2.18928
M34	1	6	NE_SU	SURPRISE	.	-6.52476	-6.55301	-6.59891	-6.35635	-6.56878	-6.54508	-6.26981	-6.27986	-6.09259	-6.01464	-5.86622	-5.79741	-5.797	-5.91027	-5.70835	-5.83611	-5.85838	-5.97602	-6.06584	-5.87222	-6.04495	-6.01321	-6.08546	-6.07445	-6.1173	-6.04256	-6.25839	-6.37538	-6.59895	-6.69301	-7.00458	-0.76063	-0.7656	-0.80449	-0.88506	-0.80825	-0.89515	-0.77838	-0.71331	-0.82098	-0.80138	-0.69481	-0.93295	-0.91562
M35	1	6	NE_SU	SURPRISE	.	-5.76242	-5.72507	-6.01238	-5.95714	-5.8455	-5.66259	-5.60805	-5.4506	-5.5087	-5.40447	-5.16612	-5.27045	-5.2469	-5.11981	-5.07919	-5.34974	-5.40765	-5.56352	-5.67759	-5.84238	-5.98519	-6.038	-6.13233	-6.34489	-6.75277	-6.77638	-7.17738	-7.45112	-7.39596	-7.77268	-7.65637	-3.8059	-3.79919	-3.98954	-4.05792	-4.11059	-4.1523	-4.16077	-4.07894	-4.11798	-4.14992	-4.10405	-4.21108	-4.28767
[truncated: 794 more columns]
