# Supplementary material for: Human Observers and Automated Assessment of Dynamic Emotional Facial Expressions: KDEF-dyn Database Validation
Source: Front Psychol. 2018 Oct 26;9:2052. doi: 10.3389/fpsyg.2018.02052 (PMC6212581; doi:10.3389/fpsyg.2018.02052)
Supplement: DATASET S3 — Low-level image statistics of intensities. Image values at each of 31 intensity levels (in 3.33% steps). [file Data_Sheet_3.XLSX]

## Sheet: Hoja1
IDENTIFICATION OF VARIABLES IN THE	TIME-INTENSITY	TIME in Video-clip	INTENSITY of Expression
S3 Dataset. Low-level image statistics of intensities	CORRESPONDENCE	33 ms	0
		67 ms	3.3%
Human Observers and Automated Assessment		100 ms	6.7%
of Dynamic Emotional Facial Expressions: KDEF-dyn Database Validation I		133 ms	0.1
		167 ms	13.3%
KDEF_MODEL: KDEF identity		200 ms	16.7%
SEX_MODEL: Sex of KDEF model		233 ms	0.2
CATEG_CODE: Emotional expression category number		267 ms	23.3%
CATEGORY: Emotional expression unfolding		300 ms	26.7%
EXPRESSION_STIMULUS: Emotional expression label		333 ms	0.3
Mean_LUMINANCE		367 ms	33.3%
MLum_0%: Mean luminance at 0% intensity (i.e., first frame: Neutral face)		400 ms	36.7%
MLum_3.3%: Mean luminance at 3.3% intensity (in the Neutral to Emotional unfolding)		433 ms	0.4
Etc.		467 ms	43.3%
MLum_100%: Mean luminance at 100% intensity (i.e., full-blown emotion: fear, sadness,		500 ms	46.7%
happiness, etc., according to the EXPRESSION STIMULUS column E)		533 ms	0.5
SD_Luminance		567 ms	53.3%
SDLum_0%: Standard Deviation of luminance at 0% intensity (i.e., first frame: Neutral face)		600 ms	56.7%
Etc.		633 ms	0.6
SDLum_100%: Standard Deviation of luminance at 100% intensity (i.e., full-blown emotion: fear,		667 ms	63.3%
sadness, happiness, etc., according to the EXPRESSION STIMULUS column E)		700 ms	67.7%
RMS (Root-Mean-Square Contrast)		733 ms	0.7
RMS_0%: Root Mean Square Contrast at 0% intensity (i.e., first frame: Neutral face)		767 ms	73.3%
Etc.		800 ms	76.7%
SKEWNESS		833 ms	0.8
SKEW_0%: Skewness at 0% intensity (i.e., first frame: Neutral face)		867 ms	83.3%
Etc.		900 ms	86.7%
KURTOSIS		933 ms	0.9
KURT_0%: Kurtosis at 0% intensity (i.e., first frame: Neutral face)		967 ms	93.3%
Etc.		1000 ms	96.7%
SIGNAL-TO-NOISE RATIO		1033 ms	1
SNR _0%: Signal-to-Noise Ratio at 0% intensity (i.e., first frame: Neutral face)
Etc.
ENTROPY
ENTROPY_0%: Entropy at 0% intensity (i.e., first frame: Neutral face)
Etc.

## Sheet: Hoja2
KDEF_MODEL	SEX_MODEL	CATEG_CODE	CATEGORY	EXPRESSION_STIMULUS	LOW-LEVEL IMAGE STATISTICS	Mean_Luminance	MLum_0%	MLum_3.3%	MLum_6.7%	MLum_10%	MLum_13.3%	MLum_16.7%	MLum_20%	MLum_23.3%	MLum_26.7%	MLum_30%	MLum_33.3%	MLum_36.7%	MLum_40%	MLum_43.3%	MLum_46.7%	MLum_50%	MLum_53.3%	MLum_56.7%	MLum_60%	MLum_63.3%	MLum_67.7%	MLum_70%	MLum_73.3%	MLum_76.7%	MLum_80%	MLum_83.3%	MLum_86.7%	MLum_90%	MLum_93.3%	MLum_96.7%	MLum_100%	SD_Luminance	SDLum_0%	SDLum_3.3%	SDLum_6.7%	SDLum_10%	SDLum_13.3%	SDLum_16.7%	SDLum_20%	SDLum_23.3%	SDLum_26.7%	SDLum_30%	SDLum_33.3%
F01	0	1	NE_FE	FEAR			0.3306	0.3306	0.3289	0.3265	0.3248	0.3225	0.3204	0.318	0.3159	0.3139	0.3119	0.3096	0.3077	0.3053	0.3035	0.3013	0.2993	0.2972	0.2955	0.2932	0.2907	0.2888	0.2872	0.2852	0.2832	0.281	0.2793	0.2772	0.2756	0.2735	0.2735		0.0995	0.0995	0.0989	0.0985	0.098	0.0975	0.0969	0.0965	0.0959	0.0953	0.0949
F02	0	1	NE_FE	FEAR			0.3128	0.3128	0.312	0.3116	0.3109	0.3106	0.3097	0.3094	0.3085	0.3082	0.3074	0.307	0.3061	0.3057	0.3049	0.3045	0.3037	0.3033	0.3026	0.3022	0.3017	0.3012	0.3003	0.3001	0.2992	0.2988	0.298	0.2976	0.2968	0.2965	0.2958		0.1029	0.1029	0.1026	0.1022	0.1018	0.1016	0.1011	0.1009	0.1006	0.1002	0.1001
F03	0	1	NE_FE	FEAR			0.3357	0.3357	0.3343	0.3329	0.3315	0.3305	0.3288	0.3277	0.3259	0.3248	0.3234	0.3221	0.3205	0.3194	0.3179	0.3169	0.3153	0.3142	0.313	0.3118	0.3104	0.3095	0.308	0.3073	0.3058	0.3049	0.3037	0.3027	0.3015	0.3008	0.2995		0.1004	0.1004	0.1004	0.1003	0.1002	0.1002	0.0999	0.1	0.0996	0.0996	0.0995
F05	0	1	NE_FE	FEAR			0.3908	0.3908	0.3895	0.3887	0.3876	0.387	0.3855	0.3847	0.3832	0.3825	0.3812	0.3803	0.3789	0.3782	0.3768	0.3761	0.3746	0.3738	0.3728	0.3718	0.3705	0.3699	0.3685	0.3679	0.3663	0.3657	0.3645	0.3636	0.3624	0.3618	0.3606		0.1138	0.1138	0.1137	0.1135	0.1135	0.1134	0.113	0.1131	0.1127	0.1127	0.1124
F07	0	1	NE_FE	FEAR			0.3783	0.3783	0.377	0.3761	0.375	0.3743	0.3731	0.3722	0.3708	0.3701	0.3689	0.368	0.3668	0.3661	0.3648	0.3641	0.3629	0.362	0.3611	0.3602	0.3593	0.3586	0.3573	0.3568	0.3555	0.3549	0.3538	0.353	0.352	0.3515	0.3504		0.1059	0.1059	0.1056	0.1051	0.1046	0.1044	0.1039	0.1036	0.103	0.1028	0.1023
F09	0	1	NE_FE	FEAR			0.4023	0.4023	0.4015	0.4	0.3989	0.3979	0.3966	0.3954	0.3941	0.393	0.3917	0.3905	0.3892	0.388	0.387	0.3858	0.3846	0.3833	0.3824	0.3812	0.3795	0.3784	0.3776	0.3766	0.3755	0.3743	0.3733	0.3721	0.3712	0.37	0.3693		0.1053	0.1053	0.1052	0.1048	0.1045	0.1042	0.1037	0.1035	0.1029	0.1027	0.1022
F11	0	1	NE_FE	FEAR			0.3657	0.3657	0.3645	0.3625	0.3613	0.3595	0.3582	0.3563	0.3548	0.3533	0.3517	0.3501	0.3487	0.347	0.3458	0.3442	0.3429	0.3413	0.3401	0.3385	0.3368	0.3354	0.3344	0.3329	0.3317	0.3303	0.3292	0.3277	0.3266	0.3254	0.3244		0.1039	0.1039	0.1036	0.1033	0.103	0.1027	0.1022	0.1019	0.1014	0.1011	0.1005
F13	0	1	NE_FE	FEAR			0.3583	0.3583	0.3567	0.3552	0.3537	0.3525	0.3506	0.3494	0.3475	0.3462	0.3446	0.3432	0.3415	0.3402	0.3386	0.3373	0.3355	0.3342	0.3327	0.3314	0.3299	0.3288	0.3271	0.326	0.3244	0.3232	0.3217	0.3205	0.3191	0.3181	0.3166		0.1119	0.1119	0.1118	0.1114	0.1109	0.1107	0.1101	0.1099	0.1094	0.1092	0.1088
F14	0	1	NE_FE	FEAR			0.4164	0.4164	0.4135	0.4109	0.4083	0.406	0.4027	0.4003	0.3969	0.3945	0.3917	0.3888	0.3858	0.3833	0.3804	0.3778	0.3746	0.3718	0.3694	0.3665	0.3636	0.3614	0.3582	0.3561	0.3527	0.3502	0.3475	0.3445	0.3418	0.3397	0.3365		0.1128	0.1128	0.1126	0.1124	0.1121	0.1121	0.1115	0.1115	0.1111	0.111	0.1107
F16	0	1	NE_FE	FEAR			0.4271	0.4271	0.4264	0.4266	0.426	0.4262	0.4259	0.426	0.4257	0.4259	0.4255	0.4257	0.4255	0.4257	0.4254	0.4256	0.4254	0.4256	0.4252	0.4254	0.4258	0.4259	0.4257	0.4258	0.4255	0.4259	0.4257	0.4259	0.4257	0.426	0.426		0.1116	0.1116	0.1116	0.1115	0.1115	0.1116	0.1113	0.1113	0.1111	0.1112	0.111
F19	0	1	NE_FE	FEAR			0.3417	0.3417	0.3403	0.3389	0.3376	0.3365	0.3349	0.3338	0.3319	0.3308	0.3294	0.3281	0.3264	0.3253	0.3236	0.3226	0.3209	0.3197	0.3183	0.3169	0.3156	0.3146	0.3129	0.312	0.3103	0.3093	0.3078	0.3066	0.3052	0.3043	0.303		0.0996	0.0996	0.0994	0.0991	0.0987	0.0984	0.098	0.0977	0.0973	0.0971	0.0968
F20	0	1	NE_FE	FEAR			0.3823	0.3823	0.3813	0.3798	0.3789	0.3775	0.3762	0.3748	0.3735	0.3723	0.3709	0.3696	0.3682	0.3668	0.3656	0.3642	0.363	0.3615	0.3604	0.3589	0.3573	0.356	0.3551	0.3538	0.3525	0.3513	0.3501	0.3486	0.3477	0.3463	0.3454		0.1254	0.1254	0.1254	0.1254	0.1252	0.1252	0.1247	0.1246	0.1243	0.1242	0.1239
F21	0	1	NE_FE	FEAR			0.4202	0.4202	0.4199	0.419	0.4189	0.4185	0.4183	0.4179	0.4176	0.4171	0.417	0.4165	0.4164	0.416	0.4157	0.4153	0.4151	0.4147	0.4145	0.414	0.4135	0.4132	0.4132	0.4126	0.4125	0.4122	0.4121	0.4116	0.4115	0.4112	0.4111		0.1124	0.1124	0.1124	0.1124	0.1124	0.1123	0.1122	0.1122	0.1121	0.1121	0.1121
F22	0	1	NE_FE	FEAR			0.3495	0.3495	0.3486	0.3478	0.347	0.3463	0.3452	0.3446	0.3435	0.3429	0.3419	0.3413	0.3403	0.3396	0.3386	0.338	0.3371	0.3364	0.3356	0.3349	0.3342	0.3337	0.3327	0.3323	0.3313	0.3308	0.33	0.3294	0.3286	0.3283	0.3275		0.0874	0.0874	0.0873	0.0875	0.0874	0.0874	0.0874	0.0875	0.0875	0.0876	0.0876
F26	0	1	NE_FE	FEAR			0.3693	0.3693	0.3679	0.3666	0.3653	0.3644	0.3626	0.3616	0.3598	0.3588	0.3572	0.356	0.3543	0.3533	0.3517	0.3507	0.3488	0.3478	0.3464	0.3452	0.3436	0.3426	0.3409	0.3401	0.3383	0.3373	0.3358	0.3346	0.3331	0.3321	0.3307		0.1056	0.1056	0.1057	0.1055	0.1053	0.1053	0.1051	0.105	0.1049	0.1048	0.1046
F29	0	1	NE_FE	FEAR			0.3701	0.3701	0.3672	0.3641	0.3613	0.3589	0.3554	0.3528	0.3492	0.3466	0.3436	0.3403	0.337	0.3342	0.331	0.3282	0.3247	0.3217	0.3188	0.3156	0.3123	0.3097	0.3061	0.3039	0.3002	0.2973	0.2944	0.2912	0.2882	0.2856	0.2824		0.1142	0.1142	0.1136	0.1127	0.112	0.1114	0.1105	0.1099	0.1091	0.1086	0.1081
F30	0	1	NE_FE	FEAR			0.2929	0.2929	0.2912	0.2894	0.2878	0.2865	0.2843	0.2829	0.2805	0.2792	0.2774	0.2756	0.2736	0.2721	0.2699	0.2687	0.2664	0.2649	0.2631	0.2615	0.2592	0.2579	0.2556	0.2544	0.2523	0.2507	0.2488	0.2472	0.2454	0.2439	0.2419		0.0911	0.0911	0.0911	0.0908	0.0906	0.0905	0.0903	0.0902	0.0897	0.0897	0.0896
F31	0	1	NE_FE	FEAR			0.3779	0.3779	0.3768	0.3746	0.3732	0.3713	0.3698	0.3678	0.3662	0.3645	0.363	0.3612	0.3597	0.358	0.3568	0.355	0.3537	0.3518	0.3507	0.349	0.3472	0.3459	0.3448	0.3435	0.3423	0.341	0.3398	0.3384	0.3374	0.336	0.3352		0.0992	0.0992	0.0993	0.0993	0.0993	0.0993	0.0992	0.0993	0.0991	0.0993	0.0992
F33	0	1	NE_FE	FEAR			0.3354	0.3354	0.3336	0.3308	0.3291	0.3265	0.3247	0.3221	0.3201	0.3178	0.3158	0.3134	0.3113	0.3087	0.3071	0.3047	0.3028	0.3004	0.2987	0.2965	0.2939	0.292	0.2905	0.2885	0.2867	0.2847	0.2831	0.2809	0.2795	0.2774	0.2762		0.1038	0.1038	0.103	0.1023	0.1015	0.1007	0.0999	0.0991	0.0981	0.0976	0.0969
F35	0	1	NE_FE	FEAR			0.3736	0.3736	0.3719	0.3706	0.369	0.368	0.3662	0.3649	0.363	0.3619	0.3603	0.3589	0.3572	0.356	0.3543	0.3531	0.3514	0.3501	0.3487	0.3475	0.3459	0.3448	0.343	0.3421	0.3404	0.3393	0.3379	0.3365	0.3351	0.3341	0.3327		0.1047	0.1047	0.1045	0.1043	0.1039	0.104	0.1035	0.1035	0.1031	0.103	0.1027
M03	1	1	NE_FE	FEAR			0.2979	0.2979	0.2974	0.2961	0.2956	0.2945	0.294	0.293	0.2922	0.2913	0.2907	0.2897	0.2891	0.2881	0.2877	0.2868	0.2861	0.2853	0.2849	0.2838	0.2828	0.2822	0.2819	0.2811	0.2807	0.28	0.2795	0.2786	0.2783	0.2776	0.2773		0.1072	0.1072	0.1069	0.1067	0.1063	0.1062	0.1057	0.1055	0.1049	0.1047	0.1042
M05	1	1	NE_FE	FEAR			0.3923	0.3923	0.3903	0.3884	0.3865	0.385	0.3827	0.3811	0.3788	0.3772	0.3752	0.3733	0.3713	0.3698	0.3677	0.3663	0.3641	0.3624	0.3607	0.359	0.3572	0.356	0.3538	0.3526	0.3506	0.3492	0.3474	0.3458	0.3441	0.3429	0.3411		0.123	0.123	0.1227	0.122	0.1215	0.1211	0.1204	0.12	0.1194	0.1188	0.1184
M06	1	1	NE_FE	FEAR			0.4	0.4	0.3986	0.3972	0.3959	0.3948	0.393	0.3919	0.3902	0.3891	0.3875	0.3862	0.3846	0.3836	0.382	0.3809	0.3792	0.378	0.3766	0.3754	0.3739	0.3731	0.3714	0.3706	0.3689	0.3679	0.3665	0.3653	0.364	0.3632	0.3618		0.1207	0.1207	0.1204	0.1199	0.1194	0.1191	0.1183	0.1181	0.1175	0.1171	0.1166
M08	1	1	NE_FE	FEAR			0.3787	0.3787	0.3771	0.3756	0.3741	0.3731	0.3712	0.3701	0.3681	0.3671	0.3655	0.364	0.3624	0.3612	0.3594	0.3584	0.3565	0.3554	0.354	0.3525	0.3512	0.3503	0.3486	0.3477	0.346	0.345	0.3436	0.3424	0.3411	0.3403	0.3389		0.1079	0.1079	0.1079	0.1075	0.1073	0.1072	0.1068	0.1068	0.1065	0.1065	0.1063
M09	1	1	NE_FE	FEAR			0.3493	0.3493	0.3484	0.3478	0.3469	0.3465	0.3456	0.3452	0.3441	0.3436	0.3428	0.3423	0.3415	0.341	0.3401	0.3397	0.3388	0.3384	0.3377	0.3373	0.3367	0.3364	0.3354	0.3352	0.3344	0.3339	0.3333	0.3328	0.3322	0.332	0.3313		0.0911	0.0911	0.0907	0.0902	0.0897	0.0893	0.0887	0.0883	0.0876	0.0872	0.0867
M10	1	1	NE_FE	FEAR			0.4209	0.4209	0.4202	0.4188	0.418	0.4168	0.4157	0.4144	0.4132	0.4121	0.4112	0.4099	0.4088	0.4077	0.4067	0.4054	0.4044	0.4032	0.4023	0.401	0.3996	0.3985	0.3977	0.3966	0.3956	0.3945	0.3935	0.3922	0.3913	0.3903	0.3895		0.0971	0.0971	0.0971	0.0972	0.0972	0.0973	0.0971	0.0973	0.0971	0.0973	0.0973
M11	1	1	NE_FE	FEAR			0.409	0.409	0.4081	0.4066	0.4056	0.4043	0.4032	0.4016	0.4004	0.3992	0.3979	0.3965	0.3953	0.394	0.3931	0.3916	0.3904	0.3891	0.3881	0.3868	0.3851	0.384	0.3831	0.382	0.3809	0.3796	0.3786	0.3772	0.3764	0.3751	0.3743		0.0926	0.0926	0.0926	0.0925	0.0923	0.0924	0.0919	0.0918	0.0917	0.0916	0.0914
M12	1	1	NE_FE	FEAR			0.3528	0.3528	0.3516	0.3505	0.3494	0.3485	0.347	0.3461	0.3446	0.3437	0.3425	0.3415	0.3402	0.3392	0.3378	0.3371	0.3357	0.3348	0.3336	0.3327	0.3314	0.3307	0.3292	0.3286	0.3272	0.3264	0.3252	0.3242	0.3231	0.3224	0.3211		0.12	0.12	0.1196	0.1192	0.1188	0.1185	0.1178	0.1176	0.1169	0.1166	0.1162
M13	1	1	NE_FE	FEAR			0.3908	0.3908	0.3895	0.3884	0.3872	0.3864	0.3848	0.384	0.3824	0.3816	0.3802	0.3792	0.3778	0.377	0.3756	0.3748	0.3732	0.3724	0.3712	0.3701	0.369	0.3683	0.3667	0.3661	0.3646	0.3638	0.3626	0.3615	0.3604	0.3596	0.3585		0.1124	0.1124	0.1121	0.1113	0.1109	0.1105	0.1097	0.1094	0.1088	0.1083	0.1079
M14	1	1	NE_FE	FEAR			0.3861	0.3861	0.3849	0.384	0.3829	0.3823	0.381	0.3803	0.3789	0.3781	0.377	0.3761	0.375	0.3743	0.373	0.3724	0.371	0.3703	0.3693	0.3685	0.3676	0.3669	0.3656	0.365	0.3638	0.3631	0.362	0.3612	0.3601	0.3595	0.3585		0.1112	0.1112	0.111	0.1106	0.1102	0.11	0.1095	0.1095	0.109	0.1087	0.1085
M17	1	1	NE_FE	FEAR			0.4326	0.4326	0.4306	0.4288	0.4269	0.4255	0.4232	0.4215	0.4193	0.4177	0.4157	0.4139	0.4118	0.4103	0.4083	0.4068	0.4046	0.4029	0.4012	0.3994	0.3977	0.3962	0.3941	0.3928	0.3907	0.3892	0.3874	0.3856	0.3839	0.3826	0.3808		0.1232	0.1232	0.123	0.1226	0.1221	0.1218	0.1211	0.1209	0.1202	0.1199	0.1196
M18	1	1	NE_FE	FEAR			0.3806	0.3805	0.3795	0.3774	0.376	0.3743	0.3729	0.3711	0.3695	0.3679	0.3664	0.3646	0.3633	0.3615	0.3602	0.3584	0.3571	0.3552	0.354	0.3523	0.3504	0.349	0.3477	0.3463	0.3448	0.3432	0.342	0.3402	0.339	0.3374	0.3363		0.0987	0.0987	0.0983	0.0976	0.0969	0.0965	0.0958	0.0952	0.0945	0.0942	0.0936
M22	1	1	NE_FE	FEAR			0.3563	0.3563	0.3557	0.3542	0.3538	0.3527	0.352	0.3509	0.3502	0.3492	0.3485	0.3474	0.3466	0.3455	0.3449	0.3439	0.3431	0.342	0.3414	0.3403	0.3391	0.3383	0.3378	0.3367	0.3359	0.3349	0.3342	0.3331	0.3326	0.3315	0.331		0.1076	0.1076	0.1073	0.1071	0.1067	0.1066	0.1062	0.106	0.1057	0.1056	0.1053
M23	1	1	NE_FE	FEAR			0.3685	0.3685	0.3669	0.3657	0.3643	0.3633	0.3616	0.3606	0.3587	0.3577	0.3561	0.355	0.3533	0.3523	0.3508	0.3498	0.3481	0.347	0.3457	0.3444	0.343	0.3422	0.3405	0.3398	0.3379	0.337	0.3355	0.3344	0.3331	0.3321	0.3307		0.1003	0.1003	0.1002	0.1001	0.0998	0.0998	0.0995	0.0994	0.0992	0.0991	0.099
M24	1	1	NE_FE	FEAR			0.3874	0.3874	0.3848	0.3823	0.3799	0.3778	0.3748	0.3726	0.3695	0.3673	0.3647	0.3622	0.3594	0.3572	0.3545	0.3523	0.3494	0.347	0.3447	0.3422	0.3395	0.3374	0.3347	0.3328	0.3298	0.3276	0.3252	0.3226	0.3202	0.3184	0.3158		0.1288	0.1288	0.1285	0.128	0.1275	0.1272	0.1264	0.1262	0.1255	0.1252	0.1248
M25	1	1	NE_FE	FEAR			0.4042	0.4042	0.4033	0.4028	0.402	0.4017	0.4008	0.4003	0.3994	0.3991	0.3983	0.3979	0.3971	0.3966	0.3957	0.3954	0.3945	0.3941	0.3934	0.3929	0.3924	0.3921	0.3911	0.3908	0.3899	0.3895	0.3888	0.3883	0.3876	0.3874	0.3866		0.1301	0.1301	0.13	0.1297	0.1294	0.1293	0.1289	0.1287	0.1283	0.1282	0.1279
M29	1	1	NE_FE	FEAR			0.3643	0.3643	0.3631	0.3626	0.3619	0.3615	0.3606	0.3603	0.3595	0.3592	0.3584	0.3581	0.3574	0.3572	0.3565	0.3564	0.3557	0.3555	0.355	0.3549	0.3549	0.3549	0.3542	0.3543	0.3538	0.3539	0.3534	0.3535	0.3531	0.3533	0.3532		0.1172	0.1172	0.1162	0.115	0.1141	0.1131	0.1118	0.1109	0.1097	0.1088	0.1078
M31	1	1	NE_FE	FEAR			0.4213	0.4213	0.4196	0.4173	0.4156	0.4134	0.4116	0.4093	0.4073	0.4053	0.4033	0.4012	0.3993	0.3973	0.3954	0.3934	0.3917	0.3896	0.388	0.3861	0.3837	0.3822	0.3806	0.379	0.3771	0.3754	0.3739	0.372	0.3707	0.369	0.3677		0.1128	0.1128	0.1126	0.1124	0.1123	0.112	0.1114	0.1113	0.1108	0.1108	0.1103
M34	1	1	NE_FE	FEAR			0.3257	0.3257	0.3244	0.3237	0.3227	0.322	0.3208	0.3202	0.3188	0.3183	0.3171	0.3164	0.3152	0.3146	0.3135	0.3128	0.3116	0.3109	0.31	0.3091	0.3083	0.3078	0.3065	0.306	0.3048	0.3041	0.303	0.3024	0.3014	0.3009	0.2998		0.0887	0.0887	0.0887	0.0884	0.0882	0.0881	0.0876	0.0877	0.0873	0.0872	0.0871
M35	1	1	NE_FE	FEAR			0.3574	0.3574	0.3568	0.3563	0.3558	0.3557	0.3552	0.355	0.3545	0.3542	0.3536	0.3534	0.353	0.3528	0.3523	0.3521	0.3516	0.3515	0.3511	0.3509	0.3509	0.3507	0.3501	0.35	0.3494	0.3493	0.3489	0.3486	0.3482	0.3482	0.3478		0.1094	0.1094	0.1094	0.1093	0.1092	0.1092	0.109	0.109	0.1089	0.1089	0.1088
F01	0	2	NE_AN	ANGER			0.3306	0.3306	0.3294	0.3272	0.3259	0.3239	0.3223	0.3203	0.3185	0.3167	0.3148	0.3128	0.311	0.3089	0.3074	0.3053	0.3036	0.3015	0.3	0.2979	0.2956	0.2938	0.2922	0.2905	0.2886	0.2866	0.2851	0.283	0.2814	0.2795	0.278		0.0995	0.0995	0.0991	0.0991	0.0988	0.0987	0.0984	0.0982	0.0978	0.0979	0.0977
F02	0	2	NE_AN	ANGER			0.3128	0.3128	0.3119	0.3105	0.3096	0.3082	0.3072	0.3058	0.3045	0.3035	0.3022	0.3006	0.2994	0.2978	0.2969	0.2953	0.2942	0.2927	0.2916	0.2902	0.2884	0.2871	0.2861	0.2849	0.2835	0.282	0.2808	0.2792	0.2782	0.2768	0.2757		0.1029	0.1029	0.1027	0.1026	0.1023	0.1022	0.1019	0.1018	0.1015	0.1015	0.1013
F03	0	2	NE_AN	ANGER			0.3357	0.3357	0.335	0.3348	0.3344	0.3343	0.3337	0.3335	0.333	0.3327	0.3322	0.332	0.3315	0.3313	0.3308	0.3307	0.3301	0.3299	0.3295	0.3293	0.329	0.329	0.3284	0.3284	0.3278	0.3277	0.3272	0.3271	0.3266	0.3267	0.3263		0.1004	0.1004	0.1003	0.1003	0.1002	0.1002	0.1002	0.1003	0.1001	0.1002	0.1002
F05	0	2	NE_AN	ANGER			0.3908	0.3908	0.3897	0.3891	0.3882	0.3877	0.3865	0.3858	0.3844	0.3838	0.3826	0.3817	0.3805	0.3799	0.3785	0.3778	0.3763	0.3755	0.3744	0.3735	0.372	0.3714	0.3701	0.3695	0.3679	0.3672	0.3661	0.365	0.3638	0.3632	0.362		0.1138	0.1138	0.1135	0.1133	0.113	0.1128	0.1124	0.1124	0.112	0.112	0.1118
F07	0	2	NE_AN	ANGER			0.3783	0.3783	0.3766	0.3754	0.374	0.3731	0.3714	0.3703	0.3685	0.3675	0.3661	0.3647	0.3631	0.362	0.3604	0.3594	0.3578	0.3565	0.3553	0.3541	0.3527	0.3517	0.35	0.3492	0.3474	0.3463	0.3451	0.3439	0.3425	0.3418	0.3403		0.1059	0.1059	0.1056	0.1051	0.1047	0.1043	0.1037	0.1033	0.1027	0.1024	0.1019
F09	0	2	NE_AN	ANGER			0.4023	0.4023	0.4015	0.4004	0.3993	0.3988	0.3972	0.3966	0.3949	0.3944	0.3931	0.3922	0.3908	0.3902	0.3889	0.3882	0.3867	0.386	0.385	0.3841	0.3828	0.3823	0.3807	0.3804	0.3787	0.3781	0.377	0.376	0.3749	0.3742	0.3729		0.1053	0.1053	0.1051	0.1048	0.1044	0.1043	0.1038	0.1037	0.1032	0.1031	0.1028
F11	0	2	NE_AN	ANGER			0.3657	0.3657	0.3652	0.364	0.3635	0.3627	0.3621	0.3613	0.3603	0.3596	0.3586	0.3579	0.3571	0.3563	0.3555	0.3548	0.3539	0.3532	0.3526	0.3516	0.3505	0.3499	0.3493	0.3486	0.3479	0.3471	0.3465	0.3455	0.345	0.3441	0.3437		0.1039	0.1039	0.1037	0.1031	0.1027	0.1024	0.1018	0.1015	0.1008	0.1006	0.0999
F13	0	2	NE_AN	ANGER			0.3583	0.3583	0.3579	0.357	0.3567	0.3561	0.3558	0.3552	0.3547	0.3541	0.3539	0.3533	0.3531	0.3526	0.3525	0.3519	0.3518	0.3512	0.3512	0.3508	0.3504	0.3501	0.3502	0.3498	0.3497	0.3494	0.3497	0.3492	0.3495	0.3493	0.3495		0.1119	0.1119	0.1119	0.1117	0.1115	0.1114	0.1112	0.111	0.1107	0.1105	0.1103
F14	0	2	NE_AN	ANGER			0.4164	0.4164	0.4153	0.4145	0.4135	0.4129	0.4116	0.4109	0.4094	0.4088	0.4075	0.4067	0.4053	0.4048	0.4035	0.4029	0.4014	0.4007	0.3997	0.3989	0.3976	0.3971	0.3957	0.3953	0.3937	0.3933	0.3922	0.3913	0.3903	0.3899	0.3888		0.1128	0.1128	0.1126	0.1123	0.112	0.1119	0.1115	0.1114	0.111	0.111	0.1108
F16	0	2	NE_AN	ANGER			0.4271	0.4271	0.4271	0.4279	0.4282	0.429	0.4295	0.4302	0.4306	0.4314	0.4318	0.4327	0.4332	0.4341	0.4345	0.4354	0.436	0.4367	0.4371	0.4381	0.4391	0.4399	0.4402	0.441	0.4414	0.4425	0.443	0.4439	0.4443	0.4455	0.4462		0.1116	0.1116	0.1113	0.111	0.1106	0.1103	0.1099	0.1098	0.1095	0.1093	0.109
F19	0	2	NE_AN	ANGER			0.3417	0.3417	0.3407	0.3399	0.339	0.3385	0.3372	0.3366	0.335	0.3344	0.3332	0.3322	0.3308	0.3301	0.3287	0.3279	0.3263	0.3255	0.3243	0.3233	0.3218	0.3212	0.3197	0.3192	0.3176	0.3168	0.3156	0.3147	0.3135	0.3128	0.3115		0.0996	0.0996	0.0993	0.0989	0.0986	0.0985	0.098	0.098	0.0977	0.0977	0.0976
F20	0	2	NE_AN	ANGER			0.3823	0.3823	0.3805	0.3786	0.3767	0.3752	0.3726	0.371	0.3683	0.3668	0.3646	0.3625	0.3601	0.3585	0.3561	0.3544	0.3518	0.3498	0.348	0.3458	0.3436	0.3419	0.3394	0.338	0.3354	0.3337	0.3316	0.3293	0.3273	0.3257	0.3233		0.1254	0.1254	0.1248	0.1239	0.1231	0.1224	0.1213	0.1207	0.1197	0.1191	0.1182
F21	0	2	NE_AN	ANGER			0.4202	0.4202	0.4192	0.4173	0.4161	0.4145	0.4129	0.4111	0.4096	0.4081	0.4066	0.405	0.4034	0.4017	0.4004	0.3988	0.3974	0.3957	0.3945	0.3928	0.3908	0.3895	0.3884	0.3869	0.3854	0.3839	0.3825	0.3808	0.3798	0.3783	0.3771		0.1124	0.1124	0.112	0.1119	0.1115	0.1112	0.1107	0.1105	0.1102	0.1101	0.1098
F22	0	2	NE_AN	ANGER			0.3494	0.3494	0.3493	0.3489	0.3489	0.3487	0.3487	0.3484	0.3482	0.3481	0.348	0.3477	0.3476	0.3472	0.3473	0.347	0.347	0.3469	0.347	0.3467	0.3465	0.3463	0.3465	0.3464	0.3465	0.3464	0.3465	0.3463	0.3465	0.3464	0.3467		0.0874	0.0874	0.0874	0.0875	0.0874	0.0875	0.0876	0.0875	0.0875	0.0876	0.0875
F26	0	2	NE_AN	ANGER			0.3693	0.3693	0.3689	0.3687	0.3684	0.3684	0.3679	0.3678	0.3672	0.3671	0.3667	0.3664	0.366	0.3659	0.3654	0.3655	0.3648	0.3647	0.3644	0.3642	0.3638	0.3638	0.3632	0.3632	0.3626	0.3626	0.3622	0.362	0.3616	0.3615	0.3613		0.1056	0.1056	0.1055	0.1053	0.105	0.1048	0.1045	0.1043	0.1041	0.104	0.1038
F29	0	2	NE_AN	ANGER			0.3701	0.3701	0.3674	0.3646	0.362	0.3598	0.3566	0.3542	0.3507	0.3484	0.3457	0.3427	0.3396	0.3371	0.3342	0.3317	0.3284	0.3256	0.3232	0.3201	0.3169	0.3146	0.3113	0.3092	0.3058	0.3031	0.3003	0.2974	0.2947	0.2922	0.2893		0.1142	0.1142	0.1135	0.1123	0.1114	0.1107	0.1096	0.1089	0.1079	0.1072	0.1063
F30	0	2	NE_AN	ANGER			0.2929	0.2929	0.2915	0.2901	0.2887	0.2877	0.2859	0.2848	0.2827	0.2817	0.2798	0.2784	0.2764	0.2753	0.2733	0.2723	0.2702	0.2688	0.2673	0.2656	0.2638	0.2625	0.2605	0.2595	0.2575	0.256	0.2542	0.2527	0.2511	0.2497	0.248		0.0911	0.0911	0.0907	0.0902	0.0898	0.0894	0.0888	0.0885	0.0878	0.0876	0.0873
F31	0	2	NE_AN	ANGER			0.378	0.378	0.377	0.3762	0.3753	0.3748	0.3736	0.373	0.3717	0.3712	0.3702	0.3694	0.3683	0.3677	0.3666	0.3661	0.3649	0.3642	0.3633	0.3625	0.3618	0.3613	0.3601	0.3596	0.3584	0.3578	0.3569	0.3559	0.3551	0.3545	0.3536		0.0992	0.0992	0.099	0.0986	0.0982	0.0981	0.0977	0.0977	0.0975	0.0976	0.0975
F33	0	2	NE_AN	ANGER			0.3354	0.3354	0.3343	0.3322	0.3307	0.329	0.3275	0.3255	0.3238	0.3223	0.3205	0.3186	0.3168	0.3148	0.3134	0.3115	0.3097	0.3078	0.3062	0.3043	0.3019	0.3003	0.2987	0.2969	0.2951	0.2934	0.2915	0.2896	0.2881	0.2862	0.2845		0.1038	0.1038	0.1033	0.1027	0.1021	0.1015	0.1008	0.1002	0.0995	0.0991	0.0985
F35	0	2	NE_AN	ANGER			0.3736	0.3736	0.3713	0.3689	0.3665	0.3647	0.3617	0.3595	0.3566	0.3547	0.352	0.3495	0.3468	0.3447	0.3422	0.3399	0.3369	0.3346	0.3324	0.3299	0.3273	0.3253	0.3223	0.3206	0.3176	0.3154	0.3129	0.3103	0.3079	0.3059	0.3034		0.1047	0.1047	0.1041	0.1031	0.1021	0.1015	0.1006	0.0999	0.0991	0.0986	0.098
M03	1	2	NE_AN	ANGER			0.2979	0.2979	0.2972	0.2961	0.2954	0.2944	0.2936	0.2926	0.2916	0.2908	0.2899	0.2889	0.2879	0.2869	0.2861	0.285	0.2843	0.2833	0.2826	0.2815	0.2802	0.2792	0.2787	0.2778	0.2769	0.276	0.2751	0.2741	0.2734	0.2725	0.2717		0.1072	0.1072	0.1068	0.1068	0.1063	0.106	0.1056	0.1053	0.1048	0.1047	0.1043
M05	1	2	NE_AN	ANGER			0.3923	0.3923	0.3924	0.3915	0.3914	0.391	0.3907	0.3903	0.3899	0.3895	0.3892	0.3886	0.3883	0.3878	0.3876	0.3871	0.3867	0.3861	0.3861	0.3854	0.3847	0.3843	0.3843	0.3838	0.3836	0.3832	0.3829	0.3823	0.3822	0.3817	0.3816		0.123	0.123	0.1224	0.1219	0.1212	0.1205	0.1196	0.1191	0.1183	0.1179	0.117
M06	1	2	NE_AN	ANGER			0.4	0.4	0.3986	0.3974	0.3961	0.3952	0.3934	0.3924	0.3906	0.3898	0.3883	0.3868	0.3853	0.3844	0.3829	0.3819	0.3802	0.379	0.3779	0.3767	0.3753	0.3744	0.3728	0.3721	0.3703	0.3694	0.3682	0.367	0.3657	0.3649	0.3635		0.1207	0.1207	0.1205	0.1202	0.1199	0.1198	0.1193	0.1194	0.119	0.1189	0.1187
M08	1	2	NE_AN	ANGER			0.3787	0.3787	0.3773	0.3757	0.3744	0.3735	0.3716	0.3704	0.3685	0.3674	0.3659	0.3644	0.3628	0.3617	0.36	0.359	0.3571	0.3559	0.3547	0.3534	0.3518	0.3509	0.3492	0.3484	0.3467	0.3456	0.3442	0.3429	0.3416	0.3407	0.3392		0.1079	0.1079	0.1078	0.1073	0.1069	0.1068	0.1063	0.1062	0.1057	0.1056	0.1053
M09	1	2	NE_AN	ANGER			0.3493	0.3493	0.3474	0.3453	0.3434	0.3419	0.3394	0.3378	0.335	0.3335	0.3314	0.3293	0.3269	0.3253	0.323	0.3214	0.3189	0.3171	0.3153	0.3133	0.311	0.3096	0.3073	0.306	0.3035	0.3017	0.2998	0.2978	0.2959	0.2943	0.2922		0.0911	0.0911	0.0906	0.0899	0.0893	0.0888	0.0882	0.0878	0.0871	0.0867	0.0863
M10	1	2	NE_AN	ANGER			0.4209	0.4209	0.4189	0.417	0.4149	0.4134	0.411	0.4094	0.4069	0.4054	0.4033	0.4014	0.3992	0.3977	0.3956	0.3941	0.3918	0.3903	0.3885	0.3868	0.3847	0.3835	0.3813	0.3801	0.378	0.3767	0.3749	0.3733	0.3715	0.3705	0.3686		0.0971	0.0971	0.0971	0.0969	0.0968	0.0969	0.0967	0.0967	0.0966	0.0966	0.0965
M11	1	2	NE_AN	ANGER			0.409	0.409	0.4084	0.4071	0.4063	0.4052	0.4041	0.4029	0.4018	0.4009	0.3997	0.3984	0.3974	0.3962	0.3953	0.3941	0.3931	0.3918	0.3911	0.39	0.3883	0.3874	0.3866	0.3857	0.3847	0.3836	0.3827	0.3815	0.3806	0.3795	0.3788		0.0926	0.0926	0.0923	0.0921	0.0916	0.0914	0.091	0.0907	0.0903	0.0901	0.0897
M12	1	2	NE_AN	ANGER			0.3528	0.3528	0.3518	0.3499	0.3489	0.3473	0.3458	0.3441	0.3426	0.3412	0.3396	0.3379	0.3365	0.3348	0.3337	0.332	0.3305	0.3289	0.3278	0.3259	0.3241	0.3227	0.3215	0.3201	0.3188	0.3173	0.3159	0.3142	0.3131	0.3116	0.3106		0.12	0.12	0.1196	0.1192	0.1188	0.1183	0.1178	0.1175	0.117	0.1167	0.1163
M13	1	2	NE_AN	ANGER			0.3908	0.3908	0.3899	0.3891	0.3882	0.3877	0.3864	0.386	0.3847	0.3841	0.3831	0.3824	0.3813	0.3808	0.3797	0.3793	0.3779	0.3774	0.3766	0.3759	0.3749	0.3746	0.3734	0.373	0.3719	0.3714	0.3704	0.3698	0.3689	0.3685	0.3677		0.1124	0.1124	0.1122	0.1118	0.1114	0.1113	0.1109	0.1109	0.1104	0.1103	0.11
M14	1	2	NE_AN	ANGER			0.3861	0.3861	0.3855	0.385	0.3844	0.3841	0.3831	0.3827	0.3817	0.3814	0.3807	0.3801	0.3794	0.379	0.3781	0.3777	0.3767	0.3763	0.3757	0.3751	0.3743	0.3741	0.3732	0.3729	0.3719	0.3715	0.3707	0.3701	0.3694	0.3692	0.3683		0.1112	0.1112	0.111	0.1111	0.1109	0.1108	0.1106	0.1107	0.1106	0.1105	0.1105
M17	1	2	NE_AN	ANGER			0.4326	0.4326	0.4306	0.4286	0.4266	0.4251	0.4226	0.4211	0.4186	0.4169	0.415	0.4132	0.4111	0.4095	0.4075	0.4061	0.404	0.4024	0.4008	0.3992	0.3975	0.3963	0.3943	0.3933	0.3913	0.39	0.3884	0.3869	0.3854	0.3846	0.3829		0.1232	0.1232	0.123	0.1223	0.1218	0.1213	0.1204	0.12	0.1193	0.1188	0.1182
M18	1	2	NE_AN	ANGER			0.3806	0.3805	0.3779	0.3751	0.3724	0.3699	0.3667	0.3643	0.3607	0.3584	0.3557	0.3526	0.3494	0.3468	0.3438	0.3414	0.338	0.3353	0.3327	0.3297	0.3268	0.3244	0.3212	0.3191	0.3158	0.3133	0.3105	0.3077	0.3051	0.3029	0.3001		0.0987	0.0987	0.0984	0.0976	0.097	0.0967	0.0961	0.0959	0.0953	0.0952	0.095
M22	1	2	NE_AN	ANGER			0.3563	0.3563	0.356	0.355	0.3547	0.354	0.3536	0.3529	0.3523	0.3517	0.3512	0.3505	0.35	0.3494	0.3491	0.3484	0.348	0.3472	0.3469	0.3462	0.3454	0.345	0.3447	0.3442	0.3438	0.3432	0.3429	0.3422	0.3419	0.3414	0.3411		0.1076	0.1076	0.1071	0.1067	0.1063	0.106	0.1054	0.1051	0.1046	0.1043	0.1038
M23	1	2	NE_AN	ANGER			0.3685	0.3685	0.3675	0.3657	0.3646	0.3631	0.3618	0.3602	0.3589	0.3575	0.3561	0.3545	0.3532	0.3515	0.3504	0.3488	0.3474	0.3459	0.3448	0.3432	0.3414	0.3401	0.3389	0.3375	0.3362	0.3347	0.3333	0.3317	0.3306	0.329	0.3279		0.1003	0.1003	0.0998	0.0993	0.0986	0.0981	0.0974	0.0969	0.0964	0.096	0.0954
M24	1	2	NE_AN	ANGER			0.3874	0.3874	0.3858	0.3843	0.3828	0.3818	0.3795	0.3784	0.3761	0.375	0.3732	0.3714	0.3697	0.3683	0.3665	0.3652	0.3633	0.3616	0.3602	0.3586	0.3566	0.3556	0.3536	0.3527	0.3505	0.3491	0.3475	0.3458	0.3443	0.3432	0.3413		0.1288	0.1288	0.1282	0.1275	0.1268	0.1264	0.1255	0.125	0.1241	0.1236	0.1231
M25	1	2	NE_AN	ANGER			0.4042	0.4042	0.4034	0.4029	0.4023	0.402	0.4009	0.4006	0.3995	0.3992	0.3984	0.3978	0.3969	0.3966	0.3956	0.3952	0.3942	0.3937	0.393	0.3924	0.3917	0.3914	0.3903	0.39	0.3889	0.3886	0.3877	0.3872	0.3864	0.386	0.3853		0.1301	0.1301	0.1299	0.1296	0.1293	0.129	0.1287	0.1285	0.1282	0.1279	0.1277
M29	1	2	NE_AN	ANGER			0.3643	0.3643	0.3629	0.3613	0.36	0.3589	0.3568	0.3557	0.3536	0.3525	0.3508	0.3492	0.3475	0.3462	0.3444	0.3435	0.3412	0.3399	0.3385	0.3369	0.3351	0.3342	0.3321	0.3312	0.3291	0.3279	0.3263	0.3246	0.3231	0.3219	0.3203		0.1172	0.1172	0.1168	0.1163	0.1159	0.1156	0.115	0.1148	0.1144	0.1143	0.114
M31	1	2	NE_AN	ANGER			0.4213	0.4213	0.4207	0.4204	0.4199	0.4197	0.419	0.4189	0.4182	0.4181	0.4175	0.4173	0.4167	0.4167	0.416	0.416	0.4155	0.4153	0.4148	0.4148	0.4144	0.4145	0.4139	0.4139	0.4133	0.4133	0.4129	0.4129	0.4125	0.4127	0.4123		0.1128	0.1128	0.1128	0.1127	0.1125	0.1125	0.1122	0.1121	0.1118	0.1115	0.1114
M34	1	2	NE_AN	ANGER			0.3257	0.3257	0.3253	0.324	0.3235	0.3228	0.322	0.3212	0.3203	0.3198	0.3188	0.3181	0.3172	0.3162	0.3156	0.3147	0.3139	0.3132	0.3125	0.3118	0.3104	0.3098	0.3094	0.3086	0.3079	0.3071	0.3064	0.3055	0.3048	0.3039	0.3035		0.0887	0.0887	0.0886	0.0884	0.0883	0.0882	0.0879	0.0879	0.0876	0.0875	0.0874
M35	1	2	NE_AN	ANGER			0.3574	0.3574	0.3569	0.3567	0.3564	0.3564	0.356	0.3559	0.3554	0.3555	0.3551	0.3551	0.3547	0.3548	0.3544	0.3545	0.3541	0.3542	0.3539	0.3539	0.354	0.3541	0.3537	0.3539	0.3535	0.3536	0.3535	0.3535	0.3533	0.3537	0.3535		0.1094	0.1094	0.1094	0.1095	0.1094	0.1096	0.1095	0.1097	0.1098	0.1099	0.11
F01	0	3	NE_DI	DISGUST			0.3306	0.3306	0.3289	0.3274	0.3259	0.3248	0.3226	0.3213	0.3192	0.318	0.3161	0.3145	0.3126	0.3113	0.3093	0.308	0.3059	0.3045	0.3029	0.3012	0.2993	0.2981	0.2959	0.2949	0.2927	0.2914	0.2896	0.2879	0.2862	0.285	0.2831		0.0995	0.0995	0.0991	0.0988	0.0984	0.0981	0.0976	0.0974	0.0969	0.0966	0.0964
F02	0	3	NE_DI	DISGUST			0.3128	0.3128	0.3114	0.3094	0.3083	0.3065	0.305	0.3033	0.3018	0.3003	0.299	0.2971	0.2959	0.2941	0.2931	0.2914	0.2903	0.2887	0.2878	0.2861	0.2847	0.2834	0.2826	0.2813	0.2804	0.2791	0.2782	0.277	0.2764	0.2752	0.2745		0.1029	0.1029	0.1026	0.1022	0.1017	0.1014	0.1007	0.1003	0.0997	0.0994	0.0989
F03	0	3	NE_DI	DISGUST			0.3357	0.3357	0.335	0.3336	0.333	0.332	0.3312	0.3302	0.3295	0.3286	0.3278	0.3268	0.3262	0.3251	0.3246	0.3237	0.323	0.322	0.3216	0.3207	0.3197	0.319	0.3186	0.3179	0.3174	0.3166	0.3162	0.3152	0.315	0.3142	0.314		0.1004	0.1004	0.1003	0.1003	0.1001	0.1	0.0999	0.0999	0.0997	0.0998	0.0997
F05	0	3	NE_DI	DISGUST			0.3908	0.3908	0.3892	0.388	0.3865	0.3856	0.3838	0.3827	0.3807	0.3796	0.3781	0.3767	0.3751	0.374	0.3723	0.3712	0.3695	0.3682	0.367	0.3656	0.3642	0.3633	0.3616	0.3608	0.359	0.358	0.3567	0.3554	0.3541	0.3533	0.3519		0.1138	0.1138	0.1136	0.1134	0.1133	0.1132	0.1127	0.1128	0.1124	0.1124	0.1122
F07	0	3	NE_DI	DISGUST			0.3783	0.3783	0.3759	0.3738	0.3717	0.37	0.3673	0.3653	0.3625	0.3606	0.3584	0.356	0.3534	0.3515	0.3491	0.3472	0.3446	0.3424	0.3404	0.3381	0.3357	0.3339	0.3312	0.3297	0.327	0.325	0.3227	0.3204	0.3182	0.3165	0.314		0.1059	0.1059	0.1052	0.1041	0.1032	0.1025	0.1014	0.1006	0.0997	0.0989	0.0981
F09	0	3	NE_DI	DISGUST			0.4023	0.4023	0.4007	0.3989	0.3971	0.3958	0.3934	0.3921	0.3897	0.3884	0.3864	0.3846	0.3825	0.3811	0.3789	0.3776	0.3753	0.3736	0.3721	0.3704	0.3683	0.3671	0.3649	0.3637	0.3616	0.3601	0.3582	0.3564	0.3547	0.3533	0.3515		0.1053	0.1053	0.105	0.1043	0.1039	0.1035	0.1029	0.1027	0.1021	0.1018	0.1015
F11	0	3	NE_DI	DISGUST			0.3657	0.3657	0.3646	0.3634	0.3624	0.3615	0.36	0.3593	0.3577	0.357	0.3557	0.3547	0.3533	0.3524	0.351	0.3504	0.3488	0.3481	0.347	0.346	0.345	0.3443	0.3429	0.3423	0.341	0.3403	0.3391	0.3382	0.3372	0.3364	0.3354		0.1039	0.1039	0.1039	0.1034	0.1031	0.103	0.1025	0.1024	0.1021	0.1019	0.1016
F13	0	3	NE_DI	DISGUST			0.3583	0.3583	0.3572	0.3555	0.3543	0.3527	0.3515	0.3498	0.3485	0.3471	0.3458	0.3443	0.3431	0.3415	0.3405	0.339	0.3379	0.3364	0.3354	0.334	0.3324	0.3313	0.3303	0.329	0.328	0.3268	0.3258	0.3245	0.3235	0.3224	0.3215		0.1119	0.1119	0.1118	0.1114	0.111	0.1107	0.1102	0.1099	0.1095	0.1091	0.1086
F14	0	3	NE_DI	DISGUST			0.4164	0.4164	0.4139	0.4106	0.4081	0.405	0.4021	0.399	0.3961	0.3933	0.3905	0.3874	0.3847	0.3816	0.3792	0.3763	0.3736	0.3705	0.3682	0.3653	0.3621	0.3597	0.3572	0.3548	0.3521	0.3495	0.3471	0.3443	0.3421	0.3394	0.3373		0.1128	0.1128	0.1125	0.1122	0.1117	0.1112	0.1108	0.1104	0.11	0.1097	0.1094
F16	0	3	NE_DI	DISGUST			0.4271	0.4271	0.4262	0.426	0.4253	0.425	0.4243	0.424	0.4232	0.4229	0.4222	0.4218	0.4212	0.4209	0.4201	0.4198	0.4191	0.4188	0.4181	0.4178	0.4174	0.4171	0.4163	0.416	0.4152	0.4149	0.4142	0.4138	0.4132	0.4131	0.4124		0.1116	0.1116	0.1114	0.1113	0.1111	0.111	0.1107	0.1107	0.1106	0.1106	0.1105
F19	0	3	NE_DI	DISGUST			0.3417	0.3417	0.3402	0.3387	0.3373	0.336	0.3341	0.3328	0.3308	0.3295	0.3279	0.3262	0.3243	0.3231	0.3213	0.32	0.3179	0.3165	0.315	0.3134	0.3116	0.3104	0.3084	0.3074	0.3053	0.3039	0.3022	0.3006	0.299	0.2978	0.296		0.0996	0.0996	0.0993	0.0987	0.0983	0.0979	0.0974	0.0973	0.0968	0.0966	0.0963
F20	0	3	NE_DI	DISGUST			0.3823	0.3823	0.3807	0.3794	0.378	0.3769	0.3753	0.3739	0.3721	0.3708	0.3693	0.3677	0.3661	0.3648	0.3631	0.3618	0.3601	0.3587	0.3574	0.356	0.3546	0.3534	0.3518	0.3508	0.349	0.3479	0.3466	0.3452	0.3439	0.343	0.3415		0.1254	0.1254	0.1251	0.1248	0.1245	0.1243	0.1238	0.1237	0.1233	0.1233	0.1231
F21	0	3	NE_DI	DISGUST			0.4202	0.4202	0.4188	0.4178	0.4166	0.4159	0.4144	0.4134	0.4119	0.4111	0.4097	0.4087	0.4073	0.4065	0.4052	0.4043	0.4029	0.4019	0.4008	0.3999	0.3987	0.3981	0.3967	0.3961	0.3946	0.3938	0.3927	0.3917	0.3906	0.3899	0.3888		0.1124	0.1124	0.1123	0.112	0.1118	0.1116	0.1115	0.1115	0.1114	0.1114	0.1112
F22	0	3	NE_DI	DISGUST			0.3494	0.3494	0.3489	0.3478	0.3473	0.3464	0.3458	0.3448	0.3441	0.3434	0.3427	0.3419	0.3412	0.3403	0.3398	0.3389	0.3384	0.3374	0.337	0.3362	0.3352	0.3345	0.3341	0.3334	0.3328	0.3322	0.3317	0.3309	0.3305	0.3297	0.3295		0.0874	0.0874	0.0871	0.0871	0.087	0.087	0.0868	0.0868	0.0867	0.0867	0.0866
F26	0	3	NE_DI	DISGUST			0.3693	0.3693	0.3676	0.3651	0.3634	0.3612	0.3593	0.3569	0.3549	0.3529	0.3509	0.3486	0.3468	0.3445	0.3429	0.3407	0.3388	0.3366	0.3351	0.3329	0.3306	0.3288	0.3272	0.3253	0.3236	0.3216	0.3199	0.3179	0.3165	0.3144	0.3131		0.1056	0.1056	0.1053	0.1047	0.1044	0.1039	0.1034	0.103	0.1027	0.1024	0.1021
F29	0	3	NE_DI	DISGUST			0.3701	0.3701	0.3681	0.3663	0.3646	0.3632	0.361	0.3595	0.3572	0.3558	0.3539	0.3521	0.35	0.3487	0.3467	0.3454	0.3431	0.3417	0.3401	0.3385	0.3367	0.3354	0.3334	0.3324	0.3304	0.3291	0.3274	0.3259	0.3244	0.3232	0.3215		0.1142	0.1142	0.1137	0.113	0.1123	0.1118	0.1109	0.1105	0.1097	0.1092	0.1085
F30	0	3	NE_DI	DISGUST			0.2929	0.2929	0.2929	0.2933	0.2935	0.2942	0.2944	0.295	0.2952	0.2958	0.296	0.2967	0.2968	0.2975	0.2977	0.2983	0.2986	0.2993	0.2995	0.3	0.3008	0.3013	0.3015	0.3022	0.3024	0.3031	0.3032	0.3039	0.3043	0.3048	0.3053		0.0911	0.0911	0.0908	0.0903	0.0899	0.0895	0.089	0.0886	0.0882	0.0879	0.0876
F31	0	3	NE_DI	DISGUST			0.378	0.378	0.3755	0.3733	0.3708	0.369	0.3662	0.3641	0.3612	0.3591	0.3568	0.3545	0.3519	0.3499	0.3475	0.3456	0.343	0.3409	0.339	0.3367	0.3344	0.3328	0.3304	0.3288	0.3264	0.3244	0.3225	0.3205	0.3185	0.3169	0.3148		0.0992	0.0992	0.0991	0.0988	0.0985	0.0986	0.0981	0.0981	0.0977	0.0976	0.0973
F33	0	3	NE_DI	DISGUST			0.3354	0.3354	0.3332	0.331	0.3288	0.3272	0.3246	0.3227	0.3202	0.3185	0.3165	0.3145	0.3124	0.3108	0.3087	0.3072	0.3051	0.3034	0.302	0.3002	0.2985	0.2974	0.2955	0.2945	0.2927	0.2914	0.2901	0.2887	0.2875	0.2866	0.2854		0.1038	0.1038	0.1033	0.1021	0.1012	0.1004	0.0993	0.0985	0.0973	0.0965	0.0958
F35	0	3	NE_DI	DISGUST			0.3736	0.3736	0.3709	0.3674	0.3647	0.3614	0.3585	0.3547	0.3519	0.3487	0.3455	0.342	0.3389	0.3353	0.3327	0.329	0.3261	0.3225	0.3199	0.3164	0.3128	0.3098	0.3071	0.3041	0.3011	0.2978	0.2949	0.2916	0.2891	0.286	0.2833		0.1047	0.1047	0.1041	0.1034	0.1025	0.1019	0.101	0.1004	0.0998	0.0995	0.099
M03	1	3	NE_DI	DISGUST			0.2979	0.2979	0.2967	0.2958	0.2946	0.2939	0.2924	0.2917	0.2901	0.2894	0.2882	0.2871	0.2858	0.285	0.2837	0.283	0.2815	0.2806	0.2796	0.2786	0.2774	0.2768	0.2754	0.2749	0.2735	0.2727	0.2716	0.2706	0.2695	0.269	0.2678		0.1072	0.1072	0.1067	0.1064	0.1059	0.1056	0.105	0.1047	0.104	0.1038	0.1033
M05	1	3	NE_DI	DISGUST			0.3923	0.3923	0.3916	0.3901	0.3894	0.3882	0.3871	0.3859	0.3848	0.3838	0.3829	0.3818	0.3808	0.3796	0.3788	0.3778	0.3769	0.3759	0.3751	0.374	0.3728	0.3721	0.3714	0.3706	0.3698	0.3689	0.3683	0.3674	0.3668	0.366	0.3655		0.123	0.123	0.1226	0.122	0.1215	0.1209	0.1201	0.1197	0.119	0.1185	0.1178
M06	1	3	NE_DI	DISGUST			0.4	0.4	0.3985	0.3964	0.395	0.3929	0.3913	0.3891	0.3874	0.3857	0.384	0.3819	0.3803	0.3782	0.3768	0.3748	0.3731	0.371	0.3696	0.3675	0.3654	0.3636	0.3621	0.3605	0.3588	0.357	0.3554	0.3533	0.352	0.3502	0.3487		0.1207	0.1207	0.1201	0.1197	0.1191	0.1186	0.1179	0.1174	0.1167	0.1163	0.1157
M08	1	3	NE_DI	DISGUST			0.3787	0.3787	0.3772	0.3758	0.3744	0.3734	0.3714	0.3704	0.3684	0.3673	0.3657	0.3642	0.3624	0.3614	0.3596	0.3585	0.3565	0.3553	0.3539	0.3524	0.3508	0.3498	0.3479	0.3471	0.3452	0.344	0.3424	0.3411	0.3395	0.3385	0.3368		0.1079	0.1079	0.1079	0.1077	0.1075	0.1075	0.1071	0.1072	0.107	0.107	0.1068
M09	1	3	NE_DI	DISGUST			0.3493	0.3493	0.3476	0.3462	0.3446	0.3434	0.3415	0.3402	0.338	0.3368	0.3351	0.3335	0.3315	0.3304	0.3285	0.3272	0.3252	0.3239	0.3225	0.3209	0.3193	0.3181	0.3161	0.3153	0.3133	0.3119	0.3103	0.3088	0.3073	0.3063	0.3046		0.0911	0.0911	0.0906	0.0901	0.0896	0.0893	0.0887	0.0884	0.0878	0.0875	0.0871
M10	1	3	NE_DI	DISGUST			0.4209	0.4209	0.4193	0.4179	0.4163	0.4151	0.4131	0.412	0.4098	0.4086	0.4069	0.4054	0.4035	0.4023	0.4005	0.3992	0.3973	0.396	0.3945	0.3931	0.3914	0.3903	0.3885	0.3875	0.3854	0.3843	0.3828	0.3812	0.3797	0.3785	0.3769		0.0971	0.0971	0.0969	0.097	0.0969	0.0969	0.0967	0.0968	0.0968	0.0969	0.0968
M11	1	3	NE_DI	DISGUST			0.409	0.409	0.4069	0.4047	0.4026	0.4009	0.3982	0.3963	0.3936	0.3917	0.3895	0.3871	0.3845	0.3827	0.3802	0.3783	0.3757	0.3736	0.3715	0.3693	0.3667	0.3651	0.3625	0.361	0.3581	0.3561	0.3539	0.3516	0.3494	0.3476	0.3452		0.0926	0.0926	0.0924	0.0919	0.0916	0.0914	0.0911	0.0909	0.0906	0.0903	0.0902
M12	1	3	NE_DI	DISGUST			0.3528	0.3528	0.3517	0.3498	0.3485	0.3468	0.3454	0.3435	0.3421	0.3407	0.3392	0.3375	0.3362	0.3343	0.3332	0.3316	0.3302	0.3286	0.3276	0.3259	0.3242	0.3229	0.3218	0.3205	0.3194	0.318	0.3168	0.3153	0.3144	0.313	0.3122		0.12	0.12	0.1195	0.1189	0.1182	0.1178	0.1169	0.1165	0.1159	0.1155	0.1148
M13	1	3	NE_DI	DISGUST			0.3908	0.3908	0.3899	0.3879	0.3869	0.3851	0.384	0.3823	0.3809	0.3794	0.378	0.3763	0.375	0.3731	0.3721	0.3704	0.3691	0.3675	0.3665	0.3647	0.3629	0.3616	0.3604	0.3589	0.3577	0.3562	0.355	0.3534	0.3524	0.3507	0.3497		0.1124	0.1124	0.1117	0.1109	0.1102	0.1095	0.1088	0.108	0.1073	0.1069	0.1062
M14	1	3	NE_DI	DISGUST			0.3861	0.3861	0.3852	0.3847	0.3839	0.3837	0.3828	0.3823	0.3814	0.3809	0.3802	0.3796	0.3788	0.3784	0.3777	0.3773	0.3763	0.3759	0.3753	0.3749	0.3743	0.3739	0.3731	0.3728	0.3719	0.3716	0.371	0.3705	0.3698	0.3696	0.3688		0.1112	0.1112	0.111	0.1109	0.1106	0.1104	0.1102	0.1101	0.11	0.11	0.1098
M17	1	3	NE_DI	DISGUST			0.4326	0.4326	0.431	0.4296	0.4281	0.4269	0.4251	0.4238	0.422	0.4208	0.4192	0.4177	0.416	0.4148	0.4132	0.412	0.4101	0.4087	0.4073	0.4059	0.4045	0.4034	0.4016	0.4006	0.3987	0.3975	0.3959	0.3945	0.393	0.392	0.3904		0.1232	0.1232	0.1228	0.1222	0.1217	0.1213	0.1206	0.1203	0.1197	0.1194	0.1188
M18	1	3	NE_DI	DISGUST			0.3806	0.3805	0.3776	0.3746	0.3717	0.369	0.3655	0.3626	0.359	0.3563	0.3533	0.35	0.3466	0.3438	0.3406	0.338	0.3344	0.3314	0.3287	0.3255	0.3223	0.3198	0.3163	0.314	0.3107	0.3076	0.3047	0.3016	0.2988	0.2962	0.293		0.0987	0.0987	0.0984	0.0978	0.0973	0.0969	0.0964	0.0962	0.0957	0.0954	0.0952
M22	1	3	NE_DI	DISGUST			0.3563	0.3563	0.3551	0.3541	0.353	0.3523	0.3509	0.3501	0.3486	0.3479	0.3468	0.3458	0.3445	0.3436	0.3424	0.3418	0.3404	0.3396	0.3386	0.3378	0.3367	0.3361	0.3348	0.3344	0.333	0.3323	0.3313	0.3305	0.3295	0.329	0.328		0.1076	0.1076	0.1074	0.1071	0.1068	0.1066	0.1062	0.1061	0.1058	0.1056	0.1053
M23	1	3	NE_DI	DISGUST			0.3685	0.3685	0.3672	0.3649	0.3636	0.3616	0.3601	0.3582	0.3566	0.355	0.3535	0.3517	0.3503	0.3484	0.3473	0.3456	0.3443	0.3425	0.3415	0.3398	0.3381	0.3369	0.3359	0.3345	0.3333	0.3319	0.3308	0.3293	0.3284	0.327	0.3263		0.1003	0.1003	0.1	0.0994	0.099	0.0985	0.0978	0.0973	0.0968	0.0964	0.0958
M24	1	3	NE_DI	DISGUST			0.3874	0.3874	0.3855	0.3829	0.381	0.3784	0.3764	0.3738	0.3715	0.3694	0.3671	0.3646	0.3625	0.36	0.358	0.3556	0.3535	0.3511	0.3493	0.3467	0.3442	0.3422	0.3401	0.3382	0.336	0.3337	0.3317	0.3293	0.3276	0.3254	0.3235		0.1288	0.1288	0.1282	0.1278	0.1272	0.1265	0.1257	0.1253	0.1245	0.124	0.1235
M25	1	3	NE_DI	DISGUST			0.4042	0.4042	0.4034	0.403	0.4021	0.4017	0.4008	0.4003	0.3994	0.399	0.3982	0.3976	0.3969	0.3964	0.3957	0.3952	0.3944	0.3939	0.3933	0.3928	0.3924	0.3921	0.3912	0.391	0.3901	0.3898	0.3892	0.3886	0.388	0.3879	0.3873		0.1301	0.1301	0.13	0.1299	0.1297	0.1295	0.1294	0.1293	0.1292	0.1292	0.129
M29	1	3	NE_DI	DISGUST			0.3643	0.3643	0.3636	0.3626	0.3619	0.3613	0.36	0.3595	0.3581	0.3575	0.3564	0.3556	0.3544	0.3536	0.3526	0.352	0.3506	0.3499	0.349	0.3481	0.347	0.3464	0.3452	0.3448	0.3434	0.3428	0.3418	0.3409	0.3399	0.3392	0.3382		0.1172	0.1172	0.1169	0.1169	0.1166	0.1166	0.1162	0.1162	0.1161	0.116	0.1159
M31	1	3	NE_DI	DISGUST			0.4213	0.4213	0.4197	0.4186	0.4172	0.4163	0.4147	0.4136	0.4117	0.4107	0.4093	0.4081	0.4065	0.4056	0.4041	0.403	0.4014	0.4002	0.399	0.3979	0.3964	0.3957	0.394	0.3932	0.3915	0.3906	0.3893	0.3882	0.387	0.3861	0.3848		0.1128	0.1128	0.1128	0.1127	0.1125	0.1125	0.1123	0.1123	0.1121	0.1121	0.1121
M34	1	3	NE_DI	DISGUST			0.3257	0.3257	0.3244	0.3222	0.321	0.319	0.3173	0.3153	0.3135	0.3118	0.3102	0.3083	0.3066	0.3045	0.3032	0.3013	0.2997	0.2977	0.2964	0.2945	0.2923	0.2908	0.2894	0.2877	0.2862	0.2845	0.2828	0.281	0.2798	0.2779	0.2766		0.0887	0.0887	0.0882	0.0874	0.0867	0.0861	0.0854	0.0848	0.0841	0.0837	0.083
M35	1	3	NE_DI	DISGUST			0.3574	0.3574	0.3569	0.3564	0.356	0.3557	0.355	0.3547	0.354	0.3537	0.3531	0.3527	0.3522	0.352	0.3513	0.3511	0.3504	0.3501	0.3497	0.3494	0.3491	0.3488	0.3482	0.3481	0.3474	0.3473	0.3468	0.3465	0.346	0.3459	0.3455		0.1094	0.1094	0.1093	0.1094	0.1091	0.1091	0.109	0.109	0.1089	0.1089	0.1088
F01	0	4	NE_HA	HAPPINESS			0.3306	0.3306	0.3295	0.328	0.3263	0.3252	0.3233	0.3223	0.3205	0.3192	0.3177	0.3163	0.3146	0.3137	0.3118	0.3109	0.3091	0.3081	0.3068	0.3054	0.3038	0.303	0.3015	0.3008	0.2993	0.2984	0.2972	0.2963	0.2949	0.2942	0.293		0.0995	0.0995	0.0995	0.0991	0.0988	0.0986	0.0981	0.098	0.0974	0.0974	0.0971
F02	0	4	NE_HA	HAPPINESS			0.3128	0.3128	0.312	0.3111	0.31	0.3095	0.3083	0.3078	0.3067	0.306	0.3051	0.3043	0.3033	0.3029	0.3019	0.3014	0.3004	0.2999	0.2992	0.2987	0.2981	0.2979	0.2969	0.2967	0.2959	0.2957	0.295	0.2948	0.2942	0.2941	0.2935		0.1029	0.1029	0.1028	0.1025	0.1021	0.1019	0.1013	0.1012	0.1008	0.1006	0.1003
F03	0	4	NE_HA	HAPPINESS			0.3357	0.3357	0.3353	0.3354	0.3351	0.3353	0.335	0.3351	0.335	0.335	0.3348	0.335	0.3348	0.335	0.3348	0.335	0.3349	0.3352	0.3351	0.3353	0.3357	0.3359	0.3358	0.3361	0.3361	0.3364	0.3365	0.3369	0.337	0.3373	0.3374		0.1004	0.1004	0.1003	0.1002	0.1	0.1	0.0999	0.1	0.0999	0.1	0.0999
F05	0	4	NE_HA	HAPPINESS			0.3908	0.3908	0.3897	0.3883	0.3868	0.3858	0.3841	0.3832	0.3815	0.3805	0.379	0.3779	0.3765	0.3756	0.3741	0.3732	0.3718	0.3708	0.3696	0.3686	0.3675	0.3667	0.3654	0.3647	0.3634	0.3627	0.3616	0.3608	0.3598	0.3592	0.3581		0.1138	0.1138	0.1139	0.1137	0.1136	0.1137	0.1134	0.1136	0.1134	0.1135	0.1134
F07	0	4	NE_HA	HAPPINESS			0.3783	0.3782	0.3771	0.3751	0.3736	0.3718	0.3703	0.3686	0.3671	0.3654	0.364	0.3624	0.361	0.3595	0.3581	0.3567	0.3553	0.3539	0.3525	0.351	0.3493	0.3482	0.3471	0.3459	0.3448	0.3436	0.3426	0.3413	0.3403	0.339	0.3383		0.1059	0.1059	0.1057	0.1054	0.1048	0.1044	0.1039	0.1035	0.1031	0.1027	0.1022
F09	0	4	NE_HA	HAPPINESS			0.4023	0.4023	0.4015	0.3995	0.3983	0.397	0.3957	0.3942	0.393	0.3915	0.3903	0.3888	0.3877	0.3863	0.3852	0.3837	0.3827	0.3813	0.3804	0.3791	0.3777	0.3765	0.3758	0.3746	0.3736	0.3726	0.3716	0.3705	0.3697	0.3686	0.3679		0.1053	0.1053	0.1052	0.105	0.1047	0.1047	0.1043	0.1042	0.1039	0.1039	0.1036
F11	0	4	NE_HA	HAPPINESS			0.3657	0.3657	0.3642	0.3625	0.3606	0.3595	0.3573	0.3562	0.3541	0.3527	0.351	0.3495	0.3479	0.3467	0.3449	0.3439	0.3422	0.3409	0.3396	0.3383	0.337	0.336	0.3345	0.3337	0.3323	0.3314	0.3301	0.3292	0.3281	0.3274	0.3263		0.1039	0.1039	0.1037	0.1034	0.1028	0.1026	0.102	0.1018	0.1013	0.1009	0.1006
F13	0	4	NE_HA	HAPPINESS			0.3583	0.3583	0.3571	0.356	0.3546	0.3538	0.3524	0.3515	0.3502	0.3493	0.3481	0.3471	0.3459	0.3452	0.344	0.3432	0.3421	0.3414	0.3403	0.3396	0.3387	0.338	0.337	0.3364	0.3354	0.3348	0.3339	0.3333	0.3324	0.3321	0.3312		0.1119	0.1119	0.1117	0.1115	0.1113	0.1112	0.1108	0.1107	0.1104	0.1103	0.1101
F14	0	4	NE_HA	HAPPINESS			0.4164	0.4164	0.4155	0.4149	0.4139	0.4135	0.4126	0.4121	0.4114	0.4109	0.4101	0.4096	0.4089	0.4085	0.4079	0.4074	0.4067	0.4064	0.4059	0.4055	0.4053	0.405	0.4045	0.4043	0.4037	0.4036	0.4032	0.403	0.4027	0.4026	0.4023		0.1128	0.1128	0.1127	0.1125	0.1123	0.1122	0.1119	0.112	0.1118	0.1117	0.1116
F16	0	4	NE_HA	HAPPINESS			0.4271	0.4271	0.4259	0.4252	0.4241	0.4235	0.4223	0.4216	0.4205	0.4198	0.4188	0.418	0.417	0.4163	0.4152	0.4146	0.4136	0.4129	0.4119	0.4113	0.4104	0.4098	0.4088	0.4082	0.4071	0.4065	0.4055	0.4049	0.4039	0.4034	0.4024		0.1116	0.1116	0.1119	0.1122	0.1123	0.1126	0.1127	0.113	0.1132	0.1134	0.1136
F19	0	4	NE_HA	HAPPINESS			0.3417	0.3417	0.3409	0.3394	0.3385	0.3373	0.3365	0.3355	0.3346	0.3336	0.3327	0.3317	0.331	0.33	0.3293	0.3285	0.3278	0.3269	0.3264	0.3256	0.3248	0.3241	0.3238	0.3231	0.3229	0.3222	0.3219	0.3213	0.3212	0.3207	0.3205		0.0996	0.0996	0.0996	0.0993	0.099	0.0987	0.0984	0.0982	0.098	0.0979	0.0977
F20	0	4	NE_HA	HAPPINESS			0.3823	0.3823	0.3812	0.379	0.3778	0.3762	0.3748	0.3731	0.3718	0.3702	0.3688	0.3671	0.3658	0.3642	0.363	0.3615	0.3604	0.3589	0.3578	0.3563	0.355	0.3538	0.3529	0.3518	0.3508	0.3497	0.3488	0.3476	0.3467	0.3457	0.3451		0.1254	0.1254	0.1251	0.1245	0.124	0.1235	0.1228	0.1224	0.1216	0.1214	0.1207
F21	0	4	NE_HA	HAPPINESS			0.4202	0.4202	0.4189	0.4182	0.4171	0.4164	0.4153	0.4147	0.4136	0.413	0.4121	0.4116	0.4107	0.4103	0.4094	0.409	0.4083	0.408	0.4073	0.407	0.4069	0.4066	0.4061	0.406	0.4055	0.4054	0.4051	0.4051	0.4049	0.405	0.4049		0.1124	0.1124	0.1123	0.112	0.1117	0.1116	0.1111	0.111	0.1107	0.1105	0.1102
F22	0	4	NE_HA	HAPPINESS			0.3495	0.3495	0.3489	0.3484	0.3478	0.3475	0.3468	0.3466	0.3459	0.3457	0.3451	0.3449	0.3444	0.3443	0.3439	0.3437	0.3432	0.3432	0.3428	0.3428	0.3429	0.3429	0.3425	0.3427	0.3424	0.3424	0.3424	0.3426	0.3426	0.3428	0.3429		0.0874	0.0874	0.0874	0.0874	0.0873	0.0873	0.0873	0.0873	0.0873	0.0873	0.0874
F26	0	4	NE_HA	HAPPINESS			0.3693	0.3693	0.3685	0.3676	0.3666	0.3659	0.3649	0.3642	0.3632	0.3626	0.3616	0.361	0.3599	0.3594	0.3584	0.358	0.357	0.3564	0.3557	0.3552	0.3544	0.3539	0.353	0.3528	0.3519	0.3514	0.3508	0.3504	0.3498	0.3495	0.3489		0.1056	0.1056	0.1056	0.1055	0.1052	0.1053	0.1049	0.105	0.1047	0.1047	0.1046
F29	0	4	NE_HA	HAPPINESS			0.3701	0.3701	0.3672	0.3646	0.3615	0.3592	0.3558	0.3533	0.3502	0.3474	0.3447	0.3419	0.3389	0.3367	0.3335	0.3313	0.3283	0.3257	0.3232	0.3207	0.318	0.3159	0.313	0.3111	0.3083	0.3061	0.3038	0.3015	0.299	0.2972	0.2948		0.1142	0.1142	0.1134	0.1128	0.1119	0.1114	0.1104	0.1098	0.1089	0.1084	0.1078
F30	0	4	NE_HA	HAPPINESS			0.2929	0.2929	0.2918	0.2896	0.2878	0.2859	0.2842	0.2823	0.2806	0.2787	0.2772	0.2753	0.2739	0.2719	0.2705	0.2687	0.2672	0.2654	0.2641	0.2623	0.2606	0.2591	0.258	0.2564	0.2552	0.2536	0.2525	0.251	0.2499	0.2484	0.2474		0.0911	0.0911	0.0906	0.0901	0.0893	0.0887	0.0879	0.0873	0.0866	0.0859	0.0853
F31	0	4	NE_HA	HAPPINESS			0.3779	0.3779	0.3769	0.3746	0.3729	0.3709	0.3693	0.3674	0.3659	0.3639	0.3625	0.3606	0.3592	0.3574	0.3561	0.3543	0.3531	0.3514	0.3502	0.3485	0.3466	0.3453	0.3443	0.3428	0.3417	0.3402	0.3392	0.3377	0.3368	0.3353	0.3345		0.0992	0.0992	0.0988	0.0985	0.0983	0.0981	0.0978	0.0976	0.0973	0.0971	0.0969
F33	0	4	NE_HA	HAPPINESS			0.3354	0.3354	0.3335	0.3314	0.3293	0.3276	0.3253	0.3236	0.3213	0.3196	0.3178	0.3159	0.3139	0.3125	0.3104	0.309	0.3071	0.3056	0.304	0.3025	0.3011	0.3	0.2983	0.2974	0.2958	0.2946	0.2935	0.2924	0.2911	0.2903	0.2892		0.1038	0.1038	0.1032	0.1025	0.1019	0.1013	0.1005	0.1	0.0992	0.0987	0.0982
F35	0	4	NE_HA	HAPPINESS			0.3736	0.3736	0.3715	0.3693	0.367	0.3653	0.3627	0.3609	0.3583	0.3563	0.3541	0.3518	0.3495	0.3478	0.3453	0.3435	0.3411	0.3392	0.3372	0.3351	0.3333	0.3316	0.3295	0.3279	0.3259	0.3243	0.3225	0.3208	0.319	0.3177	0.316		0.1047	0.1047	0.1043	0.1037	0.103	0.1026	0.1019	0.1017	0.1013	0.1011	0.101
M03	1	4	NE_HA	HAPPINESS			0.2979	0.2979	0.2973	0.2966	0.2958	0.2954	0.2947	0.2942	0.2935	0.293	0.2924	0.2919	0.2912	0.291	0.2903	0.2899	0.2893	0.289	0.2885	0.2881	0.288	0.2878	0.2871	0.2869	0.2864	0.2862	0.2857	0.2856	0.2851	0.2851	0.2847		0.1072	0.1072	0.1072	0.1069	0.1066	0.1065	0.1063	0.1061	0.1059	0.1057	0.1056
M05	1	4	NE_HA	HAPPINESS			0.3924	0.3923	0.3914	0.3904	0.3893	0.3888	0.3876	0.3871	0.3861	0.3855	0.3847	0.3841	0.3833	0.383	0.3821	0.3817	0.3811	0.3809	0.3804	0.3802	0.38	0.3799	0.3794	0.3795	0.3792	0.3792	0.3791	0.3792	0.3791	0.3794	0.3794		0.123	0.123	0.1225	0.1217	0.1208	0.1202	0.1194	0.1189	0.118	0.1174	0.1167
M06	1	4	NE_HA	HAPPINESS			0.4	0.4	0.3987	0.3969	0.3953	0.394	0.3921	0.3909	0.3891	0.3877	0.3861	0.3846	0.3829	0.3818	0.3799	0.3787	0.3769	0.3757	0.3741	0.3728	0.3712	0.3701	0.3685	0.3674	0.3657	0.3646	0.3632	0.3618	0.3604	0.3595	0.358		0.1207	0.1207	0.1207	0.1202	0.1199	0.1198	0.1194	0.1193	0.1189	0.1188	0.1185
M08	1	4	NE_HA	HAPPINESS			0.3787	0.3787	0.3781	0.3782	0.378	0.3781	0.3779	0.378	0.378	0.3782	0.3781	0.3784	0.3783	0.3786	0.3786	0.3789	0.3789	0.3793	0.3791	0.3796	0.3802	0.3804	0.3803	0.3807	0.3808	0.3813	0.3814	0.3819	0.382	0.3825	0.3827		0.1079	0.1079	0.1079	0.1076	0.1074	0.1074	0.1073	0.1072	0.107	0.1069	0.1068
M09	1	4	NE_HA	HAPPINESS			0.3493	0.3493	0.3483	0.3463	0.3448	0.3432	0.3415	0.3399	0.3383	0.3366	0.3352	0.3336	0.332	0.3305	0.329	0.3274	0.3259	0.3243	0.323	0.3215	0.3194	0.318	0.3168	0.3154	0.3141	0.3126	0.3113	0.3098	0.3087	0.3072	0.3061		0.0911	0.0911	0.0907	0.0904	0.0897	0.0894	0.0889	0.0885	0.0881	0.0877	0.0873
M10	1	4	NE_HA	HAPPINESS			0.4209	0.4209	0.4197	0.4176	0.416	0.4143	0.4126	0.411	0.4092	0.4076	0.406	0.4043	0.4028	0.4012	0.3997	0.3981	0.3967	0.3952	0.3939	0.3924	0.3907	0.3894	0.3884	0.387	0.3859	0.3847	0.3835	0.3824	0.3813	0.3801	0.3792		0.0971	0.0971	0.0971	0.0968	0.0965	0.0964	0.0962	0.0963	0.096	0.0961	0.096
M11	1	4	NE_HA	HAPPINESS			0.409	0.409	0.407	0.4047	0.4023	0.4006	0.3978	0.396	0.3934	0.3913	0.3892	0.3869	0.3845	0.3827	0.3802	0.3786	0.376	0.3741	0.3722	0.3702	0.3679	0.3664	0.3641	0.3627	0.3605	0.3588	0.357	0.3553	0.3533	0.352	0.35		0.0926	0.0926	0.0924	0.0922	0.0918	0.0916	0.0911	0.091	0.0906	0.0904	0.0901
M12	1	4	NE_HA	HAPPINESS			0.3528	0.3528	0.3517	0.3503	0.3486	0.3475	0.3458	0.3448	0.3431	0.342	0.3407	0.3394	0.3379	0.3369	0.3355	0.3346	0.333	0.3321	0.3309	0.3299	0.3288	0.328	0.3267	0.326	0.3247	0.3238	0.3228	0.322	0.3209	0.3203	0.3192		0.12	0.12	0.1199	0.1197	0.1191	0.119	0.1185	0.1183	0.1178	0.1177	0.1174
M13	1	4	NE_HA	HAPPINESS			0.3908	0.3908	0.39	0.3892	0.3883	0.3877	0.3867	0.386	0.385	0.3844	0.3836	0.3829	0.382	0.3814	0.3805	0.38	0.3791	0.3785	0.3778	0.3772	0.3766	0.3762	0.3754	0.375	0.3741	0.3737	0.3731	0.3726	0.3719	0.3716	0.3709		0.1124	0.1124	0.1124	0.1121	0.112	0.1118	0.1116	0.1116	0.1114	0.1114	0.1112
M14	1	4	NE_HA	HAPPINESS			0.3861	0.3861	0.3853	0.3845	0.3835	0.3829	0.3818	0.3812	0.3802	0.3795	0.3787	0.3779	0.377	0.3765	0.3754	0.375	0.374	0.3733	0.3725	0.3718	0.371	0.3705	0.3695	0.3691	0.3683	0.3677	0.3668	0.3663	0.3655	0.365	0.3643		0.1112	0.1112	0.1112	0.111	0.1107	0.1107	0.1104	0.1104	0.1102	0.1102	0.11
M17	1	4	NE_HA	HAPPINESS			0.4326	0.4326	0.4314	0.4294	0.4277	0.4258	0.4243	0.4224	0.4209	0.4192	0.4177	0.4158	0.4145	0.4127	0.4114	0.4097	0.4082	0.4065	0.4052	0.4037	0.4019	0.4005	0.3994	0.3979	0.3968	0.3953	0.3941	0.3926	0.3915	0.39	0.389		0.1232	0.1232	0.1225	0.1221	0.1212	0.1206	0.1197	0.1191	0.1182	0.1177	0.1168
M18	1	4	NE_HA	HAPPINESS			0.3806	0.3805	0.3792	0.3771	0.3754	0.3735	0.3716	0.3697	0.3679	0.3661	0.3643	0.3625	0.3609	0.3589	0.3574	0.3556	0.3539	0.352	0.3505	0.3488	0.3467	0.3451	0.3439	0.3423	0.3408	0.3393	0.3379	0.3362	0.3349	0.3333	0.3321		0.0987	0.0987	0.0982	0.0979	0.0972	0.0967	0.0958	0.0953	0.0947	0.0942	0.0936
M22	1	4	NE_HA	HAPPINESS			0.3563	0.3563	0.3551	0.354	0.3526	0.3518	0.3505	0.3496	0.3483	0.3474	0.3463	0.3457	0.3446	0.3439	0.3427	0.3422	0.3412	0.3406	0.3398	0.3393	0.3387	0.3383	0.3374	0.3371	0.3364	0.336	0.3355	0.3353	0.3346	0.3346	0.3341		0.1076	0.1076	0.1073	0.1068	0.1062	0.1057	0.1052	0.1048	0.1042	0.1038	0.1035
M23	1	4	NE_HA	HAPPINESS			0.3685	0.3685	0.3677	0.367	0.3661	0.3656	0.3646	0.3641	0.3633	0.3627	0.3619	0.3614	0.3606	0.3602	0.3594	0.3591	0.3583	0.3579	0.3573	0.3569	0.3567	0.3563	0.3555	0.3554	0.3547	0.3545	0.354	0.3537	0.3533	0.3531	0.3527		0.1003	0.1003	0.1002	0.0998	0.0994	0.0992	0.0987	0.0984	0.098	0.0977	0.0974
M24	1	4	NE_HA	HAPPINESS			0.3874	0.3874	0.3863	0.3848	0.3833	0.3824	0.3808	0.3798	0.3782	0.377	0.3757	0.3745	0.3732	0.3723	0.3708	0.3699	0.3686	0.3676	0.3665	0.3655	0.3645	0.3637	0.3626	0.362	0.3608	0.3601	0.3591	0.3585	0.3575	0.3571	0.3562		0.1288	0.1288	0.1285	0.1279	0.1273	0.127	0.1262	0.1259	0.1251	0.1247	0.1242
M25	1	4	NE_HA	HAPPINESS			0.4042	0.4042	0.4025	0.4006	0.3986	0.3971	0.3949	0.3934	0.3913	0.3895	0.3876	0.3859	0.3838	0.3825	0.3803	0.379	0.377	0.3755	0.3737	0.3723	0.3706	0.3694	0.3677	0.3666	0.3647	0.3634	0.3619	0.3607	0.3592	0.3582	0.3566		0.1301	0.1301	0.1301	0.1297	0.1294	0.1294	0.129	0.1289	0.1286	0.1284	0.1281
M29	1	4	NE_HA	HAPPINESS			0.3643	0.3643	0.364	0.3624	0.3617	0.3606	0.3599	0.3589	0.3581	0.357	0.3563	0.3553	0.3546	0.3537	0.353	0.3521	0.3514	0.3505	0.35	0.3491	0.348	0.3472	0.3469	0.346	0.3457	0.3449	0.3444	0.3436	0.3432	0.3424	0.342		0.1172	0.1172	0.117	0.1168	0.1166	0.1164	0.116	0.116	0.1156	0.1155	0.115
M31	1	4	NE_HA	HAPPINESS			0.4213	0.4213	0.4209	0.4198	0.4192	0.4184	0.4177	0.4169	0.4162	0.4154	0.4148	0.414	0.4134	0.4127	0.412	0.4113	0.4108	0.4099	0.4094	0.4087	0.4078	0.407	0.4068	0.4062	0.4058	0.4053	0.4048	0.4043	0.4039	0.4032	0.403		0.1128	0.1128	0.1129	0.1129	0.1128	0.1128	0.1127	0.1127	0.1127	0.1125	0.1124
M34	1	4	NE_HA	HAPPINESS			0.3257	0.3257	0.3247	0.3236	0.3223	0.3216	0.3203	0.3195	0.3181	0.3172	0.316	0.315	0.3136	0.3129	0.3116	0.3108	0.3095	0.3086	0.3075	0.3067	0.3056	0.3048	0.3035	0.3029	0.3015	0.3008	0.2998	0.299	0.2979	0.2973	0.2962		0.0887	0.0887	0.0886	0.0884	0.0882	0.0881	0.088	0.0878	0.0875	0.0875	0.0873
M35	1	4	NE_HA	HAPPINESS			0.3574	0.3574	0.3569	0.357	0.3569	0.357	0.3568	0.357	0.3569	0.3571	0.357	0.3572	0.3572	0.3574	0.3573	0.3576	0.3577	0.3579	0.3579	0.3582	0.3589	0.3591	0.359	0.3593	0.3594	0.3597	0.3598	0.3601	0.3602	0.3606	0.3608		0.1094	0.1094	0.1093	0.1089	0.1087	0.1085	0.1082	0.1081	0.1079	0.1077	0.1075
F01	0	5	NE_SA	SADNESS			0.3306	0.3306	0.3289	0.3272	0.3255	0.3241	0.3218	0.3204	0.3181	0.3167	0.3148	0.3129	0.3108	0.3094	0.3073	0.3058	0.3035	0.3019	0.3002	0.2983	0.2962	0.2949	0.2927	0.2914	0.2891	0.2875	0.2856	0.2838	0.2819	0.2805	0.2783		0.0995	0.0995	0.099	0.0983	0.0977	0.0972	0.0965	0.0961	0.0953	0.0949	0.0944
F02	0	5	NE_SA	SADNESS			0.3128	0.3128	0.3121	0.3116	0.311	0.3107	0.3099	0.3095	0.3086	0.3082	0.3075	0.3069	0.3061	0.3057	0.3049	0.3045	0.3037	0.3032	0.3026	0.302	0.3013	0.301	0.3001	0.2998	0.2989	0.2985	0.2977	0.2973	0.2966	0.2963	0.2956		0.1029	0.1029	0.1028	0.1027	0.1025	0.1024	0.1023	0.1023	0.1021	0.1021	0.1019
F03	0	5	NE_SA	SADNESS			0.3357	0.3357	0.3354	0.3347	0.3345	0.3341	0.3337	0.3331	0.3327	0.3322	0.3318	0.3314	0.3309	0.3304	0.3301	0.3296	0.3293	0.3287	0.3284	0.3278	0.3272	0.3267	0.3264	0.326	0.3256	0.3251	0.3247	0.3242	0.3239	0.3234	0.3231		0.1004	0.1004	0.1004	0.1003	0.1001	0.1	0.0997	0.0995	0.0992	0.0991	0.099
F05	0	5	NE_SA	SADNESS			0.3908	0.3908	0.3892	0.3869	0.3852	0.383	0.3808	0.3785	0.3762	0.3743	0.372	0.3696	0.3674	0.365	0.363	0.3606	0.3584	0.356	0.3541	0.3517	0.349	0.3468	0.3448	0.3427	0.3406	0.3384	0.3361	0.3338	0.332	0.3297	0.3278		0.1138	0.1138	0.1135	0.1133	0.113	0.1127	0.1123	0.1123	0.112	0.112	0.1119
F07	0	5	NE_SA	SADNESS			0.3783	0.3783	0.3765	0.3745	0.3726	0.3711	0.3687	0.3671	0.3645	0.3629	0.3609	0.3588	0.3565	0.3549	0.3526	0.351	0.3485	0.3466	0.3447	0.3427	0.3404	0.3388	0.3364	0.335	0.3324	0.3306	0.3285	0.3264	0.3243	0.3227	0.3204		0.1059	0.1059	0.1051	0.104	0.1032	0.1025	0.1014	0.1007	0.0997	0.0989	0.0981
F09	0	5	NE_SA	SADNESS			0.4023	0.4023	0.4016	0.401	0.4002	0.3999	0.3988	0.3984	0.3972	0.3969	0.396	0.3954	0.3945	0.3941	0.393	0.3926	0.3915	0.3911	0.3903	0.3897	0.3887	0.3883	0.3872	0.3869	0.3858	0.3854	0.3844	0.3837	0.3828	0.3824	0.3815		0.1053	0.1053	0.1051	0.1047	0.1042	0.1039	0.1033	0.1032	0.1027	0.1025	0.1021
F11	0	5	NE_SA	SADNESS			0.3657	0.3657	0.3647	0.3636	0.3625	0.3618	0.3603	0.3595	0.3578	0.3571	0.3557	0.3547	0.3532	0.3525	0.3509	0.3502	0.3486	0.3476	0.3465	0.3454	0.3438	0.3432	0.3416	0.3409	0.3394	0.3384	0.3372	0.336	0.3348	0.334	0.3326		0.1039	0.1039	0.1037	0.1032	0.1027	0.1024	0.1018	0.1014	0.1009	0.1005	0.1001
F13	0	5	NE_SA	SADNESS			0.3583	0.3583	0.357	0.356	0.355	0.3543	0.3529	0.3521	0.3506	0.3498	0.3486	0.3477	0.3464	0.3457	0.3443	0.3436	0.3423	0.3413	0.3403	0.3394	0.3383	0.3376	0.3362	0.3357	0.3342	0.3335	0.3324	0.3314	0.3304	0.3297	0.3286		0.1119	0.1119	0.1115	0.111	0.1104	0.11	0.1093	0.1089	0.1082	0.1078	0.1072
F14	0	5	NE_SA	SADNESS			0.4164	0.4164	0.4158	0.4149	0.4146	0.4139	0.4134	0.4128	0.412	0.4114	0.4108	0.41	0.4095	0.4088	0.4082	0.4073	0.4068	0.4059	0.4055	0.4047	0.4037	0.403	0.4026	0.4018	0.4012	0.4005	0.4	0.3991	0.3985	0.3979	0.3974		0.1128	0.1128	0.1128	0.1128	0.1127	0.1126	0.1124	0.1125	0.1124	0.1124	0.1123
F16	0	5	NE_SA	SADNESS			0.4271	0.4271	0.4264	0.425	0.4243	0.4232	0.4223	0.421	0.4202	0.4191	0.4183	0.417	0.4162	0.4151	0.4142	0.413	0.4122	0.4109	0.4103	0.4091	0.4077	0.4067	0.406	0.405	0.4041	0.4029	0.4021	0.4008	0.4001	0.399	0.3983		0.1116	0.1116	0.1115	0.1116	0.1114	0.1115	0.1112	0.1114	0.1112	0.1114	0.1112
F19	0	5	NE_SA	SADNESS			0.3417	0.3417	0.3402	0.339	0.3377	0.3368	0.3351	0.3339	0.3321	0.331	0.3294	0.328	0.3264	0.3253	0.3236	0.3226	0.3207	0.3194	0.3181	0.3166	0.3149	0.3139	0.312	0.3111	0.3092	0.3079	0.3064	0.3049	0.3034	0.3023	0.3006		0.0996	0.0996	0.0993	0.0987	0.0983	0.0979	0.0975	0.097	0.0967	0.0964	0.0961
F20	0	5	NE_SA	SADNESS			0.3823	0.3823	0.3811	0.38	0.3787	0.378	0.3763	0.3754	0.3738	0.373	0.3715	0.3703	0.3687	0.3679	0.3662	0.3653	0.3636	0.3625	0.3612	0.3599	0.3584	0.3575	0.3557	0.3549	0.3532	0.3521	0.3507	0.3494	0.348	0.3471	0.3455		0.1254	0.1254	0.125	0.1245	0.124	0.1237	0.123	0.1227	0.122	0.1217	0.1211
F21	0	5	NE_SA	SADNESS			0.4202	0.4202	0.4194	0.4187	0.4177	0.4173	0.4161	0.4155	0.4142	0.4138	0.4127	0.412	0.4108	0.4103	0.4092	0.4087	0.4073	0.4068	0.4058	0.4051	0.404	0.4035	0.4022	0.4018	0.4005	0.3999	0.3989	0.3981	0.3972	0.3966	0.3956		0.1124	0.1124	0.1123	0.1121	0.1121	0.1119	0.1116	0.1115	0.1115	0.1114	0.1112
F22	0	5	NE_SA	SADNESS			0.3495	0.3495	0.3484	0.3477	0.3467	0.3461	0.3448	0.3442	0.3429	0.3422	0.3411	0.3403	0.3391	0.3384	0.3373	0.3366	0.3354	0.3345	0.3336	0.3327	0.3318	0.3311	0.3298	0.3293	0.328	0.3273	0.3262	0.3253	0.3243	0.3236	0.3224		0.0874	0.0874	0.0871	0.0869	0.0867	0.0865	0.0862	0.0861	0.0858	0.0856	0.0854
F26	0	5	NE_SA	SADNESS			0.3693	0.3693	0.3676	0.365	0.3633	0.361	0.359	0.3565	0.3544	0.3523	0.3501	0.3478	0.3456	0.3432	0.3413	0.3389	0.3367	0.3343	0.3325	0.3299	0.3272	0.3252	0.3232	0.321	0.3188	0.3165	0.3142	0.3117	0.3099	0.3074	0.3055		0.1056	0.1056	0.1051	0.1043	0.1035	0.103	0.1022	0.1015	0.101	0.1005	0.1
F29	0	5	NE_SA	SADNESS			0.3701	0.3701	0.3684	0.366	0.3644	0.3623	0.3604	0.3581	0.3559	0.3541	0.352	0.3499	0.3478	0.3456	0.3438	0.3416	0.3395	0.3373	0.3357	0.3334	0.3309	0.3289	0.3272	0.3252	0.3232	0.3211	0.3192	0.317	0.3152	0.3131	0.3113		0.1141	0.1141	0.1134	0.1124	0.1115	0.1107	0.1097	0.1087	0.1078	0.107	0.1061
F30	0	5	NE_SA	SADNESS			0.2929	0.2929	0.2924	0.2921	0.2917	0.2917	0.2911	0.2911	0.2904	0.2904	0.2899	0.2899	0.2893	0.2891	0.2887	0.2887	0.288	0.288	0.2876	0.2873	0.2872	0.287	0.2865	0.2864	0.286	0.2859	0.2854	0.2852	0.2848	0.2847	0.2843		0.0911	0.0911	0.0909	0.0903	0.09	0.0896	0.0892	0.0888	0.0884	0.088	0.0878
F31	0	5	NE_SA	SADNESS			0.378	0.378	0.3766	0.3756	0.3744	0.3738	0.3722	0.3715	0.3698	0.369	0.3678	0.3667	0.3654	0.3645	0.3631	0.3624	0.361	0.3599	0.3588	0.3578	0.3567	0.356	0.3545	0.3538	0.3524	0.3516	0.3504	0.3493	0.3482	0.3475	0.3462		0.0992	0.0992	0.0989	0.0987	0.0984	0.0982	0.0979	0.0979	0.0976	0.0976	0.0975
F33	0	5	NE_SA	SADNESS			0.3354	0.3354	0.3342	0.3329	0.3317	0.3309	0.3293	0.3284	0.3267	0.3257	0.3244	0.3231	0.3216	0.3206	0.3191	0.3182	0.3165	0.3154	0.3142	0.313	0.3115	0.3107	0.3089	0.3082	0.3066	0.3054	0.3041	0.3028	0.3014	0.3006	0.299		0.1038	0.1038	0.1034	0.1027	0.1021	0.1016	0.1008	0.1003	0.0995	0.099	0.0985
F35	0	5	NE_SA	SADNESS			0.3736	0.3736	0.3724	0.3705	0.3693	0.3675	0.3661	0.3642	0.3628	0.3611	0.3595	0.3577	0.3562	0.3544	0.3531	0.3512	0.3497	0.3479	0.3467	0.3448	0.3429	0.3413	0.34	0.3383	0.3368	0.335	0.3336	0.3318	0.3304	0.3288	0.3275		0.1047	0.1047	0.1043	0.104	0.1034	0.1031	0.1025	0.1022	0.1017	0.1014	0.1009
M03	1	5	NE_SA	SADNESS			0.2979	0.2979	0.2972	0.2969	0.2964	0.2963	0.2956	0.2954	0.2947	0.2945	0.2939	0.2936	0.293	0.2928	0.2922	0.2921	0.2915	0.2912	0.2907	0.2904	0.2902	0.2899	0.2892	0.2889	0.2883	0.288	0.2874	0.2872	0.2866	0.2863	0.2858		0.1072	0.1072	0.1069	0.1067	0.1064	0.1062	0.1059	0.1057	0.1054	0.1053	0.105
M05	1	5	NE_SA	SADNESS			0.3923	0.3923	0.3919	0.3919	0.3916	0.3917	0.3914	0.3914	0.391	0.3912	0.3908	0.3909	0.3906	0.3907	0.3903	0.3906	0.3903	0.3903	0.3901	0.3901	0.3902	0.3903	0.39	0.3901	0.3897	0.3899	0.3896	0.3897	0.3894	0.3897	0.3895		0.123	0.123	0.1227	0.1221	0.1217	0.1213	0.1206	0.1203	0.1197	0.1194	0.1189
M06	1	5	NE_SA	SADNESS			0.4	0.4	0.3991	0.3976	0.3965	0.3952	0.394	0.3927	0.3913	0.3901	0.3888	0.3875	0.3863	0.3849	0.3838	0.3824	0.3813	0.3798	0.3787	0.3774	0.3757	0.3746	0.3735	0.3724	0.3711	0.3699	0.3688	0.3674	0.3663	0.3651	0.3641		0.1207	0.1207	0.1203	0.12	0.1195	0.1191	0.1184	0.1181	0.1175	0.1172	0.1166
M08	1	5	NE_SA	SADNESS			0.3787	0.3787	0.3779	0.3764	0.3755	0.3742	0.3732	0.3718	0.3706	0.3693	0.3683	0.367	0.3658	0.3644	0.3636	0.3622	0.3611	0.3596	0.3588	0.3574	0.3557	0.3547	0.3538	0.3527	0.3516	0.3502	0.3491	0.3477	0.3467	0.3455	0.3446		0.1079	0.1079	0.1077	0.1076	0.1073	0.1072	0.1068	0.1069	0.1065	0.1065	0.1062
M09	1	5	NE_SA	SADNESS			0.3493	0.3493	0.3483	0.3474	0.3464	0.3458	0.3444	0.3437	0.3421	0.3416	0.3403	0.3393	0.338	0.3373	0.336	0.3352	0.3339	0.3331	0.3319	0.331	0.3296	0.329	0.3275	0.327	0.3256	0.3248	0.3237	0.3226	0.3215	0.3209	0.3197		0.0911	0.0911	0.0909	0.0907	0.0904	0.0903	0.0899	0.0896	0.0893	0.0891	0.0888
M10	1	5	NE_SA	SADNESS			0.4209	0.4209	0.4197	0.4183	0.4168	0.4158	0.414	0.4129	0.411	0.4099	0.4083	0.4069	0.4053	0.4042	0.4024	0.4013	0.3994	0.3982	0.3967	0.3954	0.3938	0.3928	0.3909	0.3901	0.388	0.3869	0.3853	0.384	0.3824	0.3814	0.3797		0.0971	0.0971	0.097	0.0967	0.0965	0.0964	0.096	0.0961	0.0957	0.0958	0.0955
M11	1	5	NE_SA	SADNESS			0.409	0.409	0.4076	0.4063	0.4048	0.4038	0.4019	0.4009	0.3989	0.3978	0.3961	0.3947	0.3929	0.3918	0.3901	0.389	0.387	0.3857	0.3844	0.3828	0.3814	0.3802	0.3783	0.3773	0.3754	0.3742	0.3726	0.3711	0.3695	0.3685	0.3668		0.0926	0.0926	0.0925	0.0923	0.092	0.092	0.0914	0.0915	0.0911	0.0911	0.0908
M12	1	5	NE_SA	SADNESS			0.3528	0.3528	0.3517	0.3506	0.3494	0.3486	0.3471	0.3462	0.3445	0.3436	0.3422	0.341	0.3395	0.3386	0.3371	0.3363	0.3346	0.3337	0.3325	0.3312	0.3298	0.329	0.3273	0.3266	0.325	0.324	0.3226	0.3215	0.3201	0.3193	0.3178		0.12	0.12	0.1196	0.1191	0.1188	0.1185	0.1178	0.1175	0.1169	0.1166	0.1163
M13	1	5	NE_SA	SADNESS			0.3908	0.3908	0.3903	0.3888	0.3883	0.3874	0.3867	0.3857	0.3851	0.3843	0.3835	0.3827	0.3819	0.381	0.3804	0.3796	0.3789	0.378	0.3775	0.3766	0.3757	0.3749	0.3745	0.3736	0.3731	0.3723	0.3718	0.3709	0.3704	0.3695	0.3692		0.1124	0.1124	0.1121	0.1114	0.111	0.1103	0.1096	0.1091	0.1085	0.1081	0.1074
M14	1	5	NE_SA	SADNESS			0.3861	0.3861	0.3855	0.3845	0.384	0.3832	0.3826	0.3818	0.3811	0.3804	0.3795	0.3788	0.378	0.3772	0.3766	0.3756	0.3751	0.3742	0.3737	0.3727	0.3718	0.3711	0.3704	0.3696	0.369	0.3682	0.3675	0.3666	0.3659	0.3652	0.3646		0.1112	0.1112	0.111	0.1109	0.1106	0.1104	0.1101	0.1099	0.1097	0.1096	0.1093
M17	1	5	NE_SA	SADNESS			0.4326	0.4326	0.4311	0.4297	0.4284	0.4274	0.4256	0.4244	0.4226	0.4215	0.42	0.4186	0.4171	0.4159	0.4143	0.4132	0.4114	0.4102	0.4089	0.4074	0.4061	0.405	0.4033	0.4023	0.4006	0.3994	0.3979	0.3965	0.395	0.3939	0.3924		0.1232	0.1232	0.1226	0.1218	0.121	0.1204	0.1193	0.1188	0.1179	0.1175	0.1167
M18	1	5	NE_SA	SADNESS			0.3806	0.3805	0.3799	0.3793	0.3785	0.3782	0.3772	0.3768	0.3758	0.3754	0.3746	0.374	0.3731	0.3727	0.3718	0.3716	0.3704	0.37	0.3693	0.3687	0.3678	0.3675	0.3664	0.3661	0.365	0.3646	0.3637	0.3632	0.3623	0.3619	0.3612		0.0987	0.0987	0.0987	0.0983	0.098	0.0979	0.0975	0.0974	0.0971	0.097	0.0968
M22	1	5	NE_SA	SADNESS			0.3563	0.3563	0.355	0.3542	0.353	0.3523	0.351	0.3502	0.3488	0.3481	0.3468	0.3459	0.3445	0.3437	0.3425	0.3418	0.3403	0.3394	0.3383	0.3374	0.3362	0.3355	0.334	0.3334	0.3319	0.331	0.3298	0.3289	0.3277	0.3269	0.3257		0.1076	0.1076	0.1072	0.1066	0.1061	0.1057	0.1053	0.1049	0.1046	0.1043	0.1039
M23	1	5	NE_SA	SADNESS			0.3685	0.3685	0.3661	0.3633	0.361	0.3586	0.3556	0.3534	0.3501	0.3479	0.3453	0.3425	0.3396	0.3374	0.3346	0.3324	0.3292	0.3267	0.3245	0.3219	0.3192	0.3171	0.3141	0.3123	0.3092	0.3068	0.3042	0.3016	0.2991	0.297	0.2942		0.1003	0.1003	0.0996	0.0985	0.0976	0.0967	0.0957	0.0949	0.094	0.0933	0.0927
M24	1	5	NE_SA	SADNESS			0.3874	0.3874	0.3858	0.3837	0.3822	0.3801	0.3782	0.376	0.3741	0.3723	0.3704	0.3684	0.3665	0.3645	0.3628	0.3606	0.3588	0.3568	0.3551	0.3531	0.3507	0.3489	0.3471	0.3455	0.3435	0.3418	0.3398	0.3378	0.3363	0.3344	0.3327		0.1288	0.1288	0.1284	0.128	0.1274	0.1269	0.1262	0.1257	0.1251	0.1246	0.1241
M25	1	5	NE_SA	SADNESS			0.4042	0.4042	0.403	0.4011	0.4001	0.3983	0.397	0.3953	0.3937	0.3922	0.3909	0.3892	0.3879	0.3862	0.385	0.3831	0.3819	0.3802	0.3791	0.3775	0.3756	0.3741	0.3731	0.3716	0.3704	0.3686	0.3674	0.3658	0.3647	0.3631	0.3619		0.1301	0.1301	0.1298	0.1294	0.1289	0.1285	0.1279	0.1275	0.127	0.1266	0.126
M29	1	5	NE_SA	SADNESS			0.3643	0.3643	0.3632	0.3623	0.3611	0.3604	0.3592	0.3583	0.3571	0.3563	0.3552	0.3543	0.3531	0.3524	0.3512	0.3507	0.3493	0.3487	0.3477	0.3469	0.346	0.3453	0.3442	0.3436	0.3425	0.3419	0.3409	0.3402	0.3392	0.3386	0.3378		0.1172	0.1172	0.1165	0.1158	0.1151	0.1144	0.1134	0.1128	0.1119	0.1112	0.1105
M31	1	5	NE_SA	SADNESS			0.4213	0.4213	0.4199	0.419	0.4178	0.4169	0.4155	0.4146	0.4131	0.4122	0.4109	0.4099	0.4086	0.4078	0.4065	0.4055	0.4042	0.4032	0.4021	0.401	0.3999	0.3991	0.3977	0.397	0.3955	0.3947	0.3935	0.3924	0.3912	0.3906	0.3893		0.1128	0.1128	0.1126	0.1125	0.1122	0.1121	0.1117	0.1116	0.1113	0.1113	0.1111
M34	1	5	NE_SA	SADNESS			0.3257	0.3257	0.3237	0.3217	0.3199	0.3184	0.3161	0.3146	0.3121	0.3106	0.3085	0.3067	0.3044	0.3028	0.3007	0.2991	0.2969	0.2952	0.2935	0.2916	0.2897	0.2882	0.2861	0.2847	0.2826	0.2809	0.2791	0.2773	0.2755	0.274	0.2721		0.0887	0.0887	0.0882	0.0875	0.0869	0.0864	0.0855	0.0851	0.0842	0.0838	0.0832
M35	1	5	NE_SA	SADNESS			0.3574	0.3574	0.3572	0.3565	0.3564	0.356	0.3558	0.3554	0.355	0.3547	0.3544	0.354	0.3538	0.3534	0.3532	0.3528	0.3526	0.3522	0.3521	0.3518	0.3511	0.3508	0.3507	0.3504	0.3504	0.3501	0.3501	0.3497	0.3496	0.3494	0.3493		0.1094	0.1094	0.1093	0.1092	0.109	0.1089	0.1088	0.1087	0.1086	0.1085	0.1083
F01	0	6	NE_SU	SURPRISE			0.3306	0.3306	0.3289	0.3274	0.3259	0.3248	0.3228	0.3215	0.3194	0.3182	0.3165	0.3148	0.313	0.3117	0.3098	0.3086	0.3065	0.3053	0.3037	0.3021	0.3003	0.2991	0.2972	0.296	0.2941	0.2927	0.2912	0.2896	0.2879	0.2868	0.285		0.0995	0.0995	0.0993	0.099	0.0987	0.0985	0.0982	0.0979	0.0975	0.0972	0.097
F02	0	6	NE_SU	SURPRISE			0.3128	0.3128	0.3108	0.3095	0.308	0.3068	0.305	0.3037	0.3019	0.3006	0.2989	0.2975	0.2959	0.2946	0.293	0.2918	0.2902	0.2889	0.2874	0.2861	0.2849	0.2838	0.2821	0.2811	0.2795	0.2784	0.2769	0.2758	0.2745	0.2737	0.2723		0.1029	0.1029	0.1028	0.1027	0.1026	0.1027	0.1027	0.1028	0.1028	0.1031	0.1032
F03	0	6	NE_SU	SURPRISE			0.3357	0.3357	0.3344	0.3339	0.3328	0.3324	0.3313	0.3307	0.3295	0.3289	0.3279	0.3272	0.3262	0.3255	0.3245	0.324	0.3229	0.3222	0.3213	0.3206	0.3199	0.3194	0.3182	0.3177	0.3165	0.316	0.3149	0.3144	0.3133	0.3129	0.3119		0.1004	0.1004	0.1003	0.1002	0.1002	0.1002	0.1002	0.1003	0.1002	0.1003	0.1004
F05	0	6	NE_SU	SURPRISE			0.3908	0.3908	0.3892	0.3874	0.3858	0.3839	0.382	0.3802	0.3783	0.3766	0.3747	0.3728	0.3709	0.3691	0.3674	0.3654	0.3636	0.3617	0.3602	0.3582	0.356	0.3544	0.3527	0.3511	0.3493	0.3476	0.3458	0.3438	0.3423	0.3405	0.339		0.1138	0.1138	0.1139	0.1139	0.1138	0.1138	0.1136	0.1137	0.1136	0.1137	0.1135
F07	0	6	NE_SU	SURPRISE			0.3783	0.3782	0.3764	0.3741	0.3725	0.3703	0.3685	0.3663	0.3644	0.3624	0.3606	0.3586	0.3568	0.3547	0.3532	0.351	0.3495	0.3474	0.346	0.3438	0.3418	0.3399	0.3385	0.3366	0.3351	0.3332	0.3317	0.3298	0.3284	0.3266	0.3252		0.1059	0.1059	0.1057	0.1053	0.1048	0.1045	0.104	0.1037	0.1033	0.1031	0.1028
F09	0	6	NE_SU	SURPRISE			0.4023	0.4023	0.4017	0.4015	0.4011	0.4012	0.4008	0.4007	0.4002	0.4002	0.3997	0.3997	0.3992	0.3992	0.3987	0.3988	0.3984	0.3983	0.3979	0.3977	0.3979	0.3977	0.3972	0.3971	0.3964	0.3965	0.396	0.3959	0.3953	0.3954	0.3949		0.1053	0.1053	0.1054	0.1057	0.1058	0.1061	0.1062	0.1065	0.1068	0.1071	0.1073
F11	0	6	NE_SU	SURPRISE			0.3657	0.3657	0.3643	0.3626	0.361	0.3597	0.3579	0.3565	0.3544	0.3532	0.3513	0.3498	0.3479	0.3466	0.3449	0.3437	0.3415	0.3403	0.3388	0.3373	0.3354	0.3343	0.3324	0.3313	0.3295	0.3281	0.3265	0.325	0.3235	0.3223	0.3207		0.1039	0.1039	0.1039	0.1036	0.1034	0.1033	0.103	0.1029	0.1025	0.1023	0.1022
F13	0	6	NE_SU	SURPRISE			0.3583	0.3583	0.3572	0.3566	0.3556	0.3551	0.354	0.3534	0.3523	0.3517	0.3507	0.35	0.349	0.3484	0.3473	0.3467	0.3456	0.345	0.3441	0.3434	0.3425	0.3419	0.3408	0.3402	0.3391	0.3385	0.3375	0.3369	0.3358	0.3354	0.3345		0.1119	0.1119	0.1121	0.112	0.1119	0.1119	0.1118	0.1119	0.1118	0.1118	0.1119
F14	0	6	NE_SU	SURPRISE			0.4164	0.4164	0.4145	0.4132	0.4116	0.4104	0.4086	0.4073	0.4054	0.4041	0.4024	0.4008	0.3991	0.3979	0.396	0.3947	0.3928	0.3913	0.3898	0.3883	0.3867	0.3854	0.3835	0.3825	0.3804	0.3793	0.3776	0.3761	0.3743	0.3734	0.3716		0.1128	0.1128	0.1128	0.1131	0.1131	0.1133	0.1132	0.1135	0.1136	0.1138	0.1139
F16	0	6	NE_SU	SURPRISE			0.4271	0.4271	0.4269	0.4262	0.4264	0.4261	0.4264	0.426	0.4264	0.426	0.4263	0.4261	0.4263	0.426	0.426	0.4258	0.4261	0.4255	0.4257	0.4252	0.4255	0.4253	0.4255	0.425	0.4251	0.4249	0.4252	0.4249	0.4251	0.425	0.4254		0.1116	0.1116	0.1119	0.112	0.1122	0.1123	0.1125	0.1128	0.113	0.1133	0.1136
F19	0	6	NE_SU	SURPRISE			0.3417	0.3417	0.3408	0.3392	0.3382	0.3368	0.3357	0.3342	0.333	0.3318	0.3306	0.3292	0.3279	0.3266	0.3255	0.3241	0.323	0.3217	0.3208	0.3194	0.3178	0.3166	0.3158	0.3145	0.3134	0.3121	0.311	0.3097	0.3088	0.3075	0.3066		0.0996	0.0996	0.0995	0.0996	0.0995	0.0994	0.0991	0.0991	0.0989	0.0988	0.0986
F20	0	6	NE_SU	SURPRISE			0.3823	0.3823	0.3801	0.3783	0.3764	0.3749	0.3726	0.371	0.3686	0.3669	0.3648	0.363	0.3607	0.359	0.357	0.3552	0.3531	0.3511	0.3492	0.3474	0.3454	0.3438	0.3416	0.3401	0.3377	0.3362	0.3341	0.3323	0.3303	0.329	0.3269		0.1254	0.1254	0.1253	0.1251	0.1249	0.1248	0.1243	0.1242	0.1238	0.1236	0.1233
F21	0	6	NE_SU	SURPRISE			0.4202	0.4202	0.4195	0.4194	0.4189	0.4189	0.4184	0.4183	0.4178	0.4178	0.4174	0.4174	0.4171	0.4171	0.4167	0.4167	0.4163	0.4164	0.416	0.416	0.4162	0.4162	0.4158	0.4158	0.4154	0.4156	0.4153	0.4153	0.415	0.4152	0.415		0.1124	0.1124	0.1124	0.1123	0.1121	0.1121	0.1118	0.1118	0.1117	0.1117	0.1116
F22	0	6	NE_SU	SURPRISE			0.3495	0.3495	0.3483	0.3478	0.3468	0.3465	0.3454	0.3449	0.3436	0.3431	0.342	0.3414	0.3404	0.3398	0.3386	0.3382	0.337	0.3364	0.3354	0.3347	0.3339	0.3334	0.3323	0.3319	0.3306	0.3301	0.3291	0.3284	0.3274	0.3269	0.3259		0.0874	0.0874	0.0875	0.0877	0.0879	0.0882	0.0885	0.0888	0.0891	0.0895	0.09
F26	0	6	NE_SU	SURPRISE			0.3693	0.3693	0.3677	0.366	0.3644	0.3633	0.3612	0.3599	0.3578	0.3564	0.3547	0.3531	0.3511	0.3498	0.3479	0.3467	0.3445	0.3432	0.3417	0.3401	0.3381	0.3369	0.3349	0.334	0.3318	0.3306	0.3288	0.3273	0.3257	0.3245	0.3226		0.1056	0.1056	0.1056	0.1052	0.1049	0.1049	0.1043	0.1042	0.1038	0.1037	0.1035
F29	0	6	NE_SU	SURPRISE			0.3701	0.3701	0.369	0.3671	0.3658	0.3643	0.3628	0.3611	0.3597	0.3582	0.3568	0.3553	0.3538	0.3522	0.351	0.3495	0.3481	0.3465	0.3455	0.3439	0.3423	0.3409	0.3398	0.3385	0.3372	0.3358	0.3346	0.3331	0.3321	0.3307	0.3297		0.1141	0.1141	0.1139	0.1134	0.113	0.1126	0.1119	0.1114	0.1108	0.1105	0.1098
F30	0	6	NE_SU	SURPRISE			0.2929	0.2929	0.2922	0.2905	0.2897	0.2886	0.2877	0.2865	0.2857	0.2846	0.2838	0.2826	0.2817	0.2805	0.2799	0.2787	0.2779	0.277	0.2763	0.2752	0.2741	0.2731	0.2727	0.2717	0.2712	0.2701	0.2695	0.2685	0.2681	0.267	0.2666		0.0911	0.0911	0.0907	0.0903	0.0898	0.0894	0.0888	0.0884	0.0878	0.0875	0.0868
F31	0	6	NE_SU	SURPRISE			0.378	0.378	0.3761	0.3745	0.3728	0.3714	0.3694	0.3679	0.3657	0.3643	0.3625	0.3607	0.3589	0.3575	0.3556	0.3542	0.3521	0.3506	0.349	0.3474	0.3456	0.3443	0.3424	0.3413	0.3391	0.3378	0.3361	0.3346	0.333	0.3319	0.3301		0.0992	0.0992	0.0994	0.0995	0.0995	0.0998	0.0999	0.1002	0.1003	0.1008	0.101
F33	0	6	NE_SU	SURPRISE			0.3354	0.3354	0.3347	0.3344	0.3338	0.3337	0.3332	0.333	0.3324	0.3323	0.3318	0.3315	0.331	0.3308	0.3304	0.3303	0.3298	0.3297	0.3293	0.3291	0.3289	0.329	0.3284	0.3284	0.3279	0.3279	0.3275	0.3275	0.327	0.3272	0.3267		0.1038	0.1038	0.1037	0.1035	0.1033	0.1032	0.1029	0.1028	0.1025	0.1024	0.1022
F35	0	6	NE_SU	SURPRISE			0.3736	0.3736	0.3725	0.3721	0.3713	0.3711	0.37	0.3697	0.3686	0.3683	0.3674	0.367	0.3659	0.3655	0.3645	0.3642	0.3632	0.3627	0.3618	0.3613	0.3606	0.3602	0.3591	0.3588	0.3575	0.3571	0.3562	0.3557	0.3547	0.3545	0.3534		0.1047	0.1047	0.1049	0.1051	0.1054	0.1056	0.1058	0.1062	0.1064	0.1068	0.1071
M03	1	6	NE_SU	SURPRISE			0.2979	0.2979	0.2969	0.2963	0.2954	0.2952	0.2943	0.2939	0.2929	0.2925	0.2916	0.2913	0.2903	0.29	0.2891	0.2888	0.2879	0.2876	0.2868	0.2865	0.2859	0.2857	0.2847	0.2845	0.2836	0.2834	0.2827	0.2823	0.2815	0.2813	0.2807		0.1072	0.1072	0.1068	0.1065	0.1061	0.1058	0.1052	0.105	0.1046	0.1042	0.1038
M05	1	6	NE_SU	SURPRISE			0.3923	0.3923	0.3907	0.3895	0.3882	0.3871	0.3857	0.3847	0.3834	0.3823	0.381	0.3799	0.3786	0.3777	0.3765	0.3756	0.3744	0.3734	0.3724	0.3716	0.3709	0.3703	0.369	0.3683	0.3672	0.3665	0.3656	0.3649	0.3639	0.3636	0.3627		0.123	0.123	0.1232	0.1233	0.1234	0.1237	0.1237	0.124	0.1241	0.1244	0.1246
M06	1	6	NE_SU	SURPRISE			0.4	0.4	0.3984	0.3975	0.3962	0.3954	0.3941	0.3932	0.3918	0.391	0.3898	0.3888	0.3877	0.387	0.3859	0.3851	0.384	0.3832	0.3823	0.3817	0.3809	0.3805	0.3794	0.3789	0.3779	0.3773	0.3765	0.3759	0.375	0.3749	0.374		0.1207	0.1207	0.1205	0.1202	0.1199	0.1197	0.1192	0.119	0.1188	0.1186	0.1183
M08	1	6	NE_SU	SURPRISE			0.3787	0.3787	0.3779	0.3764	0.3757	0.3743	0.3734	0.372	0.371	0.3699	0.3689	0.3675	0.3666	0.3652	0.3645	0.363	0.3623	0.3608	0.3601	0.3588	0.3575	0.3563	0.3556	0.3544	0.3534	0.3522	0.3514	0.35	0.3493	0.348	0.3473		0.1079	0.1079	0.108	0.1084	0.1085	0.1088	0.1088	0.1091	0.1092	0.1096	0.1096
M09	1	6	NE_SU	SURPRISE			0.3493	0.3493	0.3478	0.3455	0.344	0.3418	0.3401	0.3378	0.336	0.3341	0.3324	0.3302	0.3287	0.3266	0.3251	0.3229	0.3213	0.3192	0.3179	0.3158	0.3136	0.3119	0.3105	0.3088	0.3072	0.3052	0.3038	0.3018	0.3005	0.2987	0.2974		0.0911	0.0911	0.0906	0.0903	0.0898	0.0893	0.0887	0.0884	0.0878	0.0875	0.0871
M10	1	6	NE_SU	SURPRISE			0.4209	0.4209	0.4195	0.4185	0.4172	0.4165	0.4148	0.4141	0.4124	0.4116	0.4102	0.409	0.4077	0.4068	0.4053	0.4045	0.4029	0.4019	0.4006	0.3996	0.3983	0.3976	0.396	0.3954	0.3936	0.3929	0.3915	0.3905	0.3891	0.3885	0.3871		0.0971	0.0971	0.097	0.0971	0.0971	0.0973	0.0971	0.0973	0.0973	0.0974	0.0973
M11	1	6	NE_SU	SURPRISE			0.409	0.409	0.4068	0.4049	0.4028	0.4012	0.3988	0.3971	0.3946	0.3929	0.3907	0.3888	0.3865	0.3847	0.3825	0.3809	0.3785	0.3766	0.3747	0.3729	0.3708	0.3692	0.3669	0.3654	0.363	0.3612	0.3592	0.3572	0.3552	0.3537	0.3515		0.0926	0.0926	0.0929	0.0931	0.0931	0.0935	0.0935	0.0939	0.0941	0.0945	0.0946
M12	1	6	NE_SU	SURPRISE			0.3528	0.3528	0.3506	0.3488	0.3467	0.3452	0.3429	0.3413	0.3389	0.3372	0.3352	0.3333	0.3312	0.3297	0.3275	0.3261	0.3239	0.3223	0.3205	0.3187	0.3171	0.3158	0.3137	0.3125	0.3104	0.3091	0.3074	0.3058	0.3041	0.303	0.3011		0.12	0.12	0.1196	0.1193	0.1187	0.1184	0.1178	0.1175	0.117	0.1166	0.1163
M13	1	6	NE_SU	SURPRISE			0.3908	0.3908	0.39	0.3898	0.3892	0.3891	0.3884	0.3882	0.3876	0.3874	0.3868	0.3866	0.3859	0.3857	0.385	0.3849	0.3842	0.384	0.3834	0.3832	0.383	0.3827	0.3819	0.3817	0.381	0.3807	0.3802	0.3798	0.3792	0.3791	0.3785		0.1124	0.1124	0.1123	0.1123	0.1122	0.1123	0.1122	0.1123	0.1122	0.1123	0.1122
M14	1	6	NE_SU	SURPRISE			0.3861	0.3861	0.3854	0.3845	0.3842	0.3837	0.3834	0.3828	0.3825	0.3819	0.3816	0.381	0.3808	0.3802	0.3799	0.3792	0.3791	0.3785	0.3784	0.3778	0.3773	0.3769	0.3768	0.3762	0.376	0.3755	0.3755	0.375	0.3748	0.3745	0.3744		0.1112	0.1112	0.1115	0.1118	0.1119	0.1122	0.1123	0.1127	0.1129	0.1132	0.1135
M17	1	6	NE_SU	SURPRISE			0.4326	0.4326	0.4322	0.4312	0.4311	0.4304	0.4302	0.4296	0.4294	0.4287	0.4285	0.4282	0.4281	0.4275	0.4275	0.4269	0.4269	0.4262	0.4263	0.4257	0.4255	0.4252	0.4252	0.4248	0.4247	0.4244	0.4245	0.4241	0.4241	0.4237	0.4239		0.1232	0.1232	0.1231	0.1229	0.1226	0.1223	0.1219	0.1217	0.1213	0.1212	0.121
M18	1	6	NE_SU	SURPRISE			0.3806	0.3805	0.3781	0.3755	0.3729	0.3708	0.3678	0.3657	0.3626	0.3604	0.3578	0.3554	0.3525	0.3504	0.3477	0.3458	0.3428	0.3407	0.3385	0.3361	0.3336	0.3317	0.329	0.3273	0.3246	0.3226	0.3204	0.3181	0.3159	0.3143	0.3119		0.0987	0.0987	0.0983	0.0977	0.0971	0.0969	0.0962	0.0959	0.0954	0.0951	0.0948
M22	1	6	NE_SU	SURPRISE			0.3563	0.3563	0.3553	0.3544	0.3533	0.3525	0.3515	0.3507	0.3495	0.3488	0.3478	0.347	0.3459	0.3451	0.3441	0.3434	0.3423	0.3416	0.3407	0.3399	0.3391	0.3386	0.3374	0.3368	0.3358	0.3352	0.3342	0.3336	0.3326	0.3321	0.3312		0.1076	0.1076	0.1075	0.1073	0.1071	0.107	0.1067	0.1065	0.1063	0.1063	0.1061
M23	1	6	NE_SU	SURPRISE			0.3685	0.3685	0.367	0.3658	0.3644	0.3635	0.3619	0.3611	0.3594	0.3584	0.357	0.3559	0.3546	0.3536	0.3522	0.3515	0.3498	0.3488	0.3477	0.3467	0.3456	0.345	0.3434	0.3428	0.3413	0.3406	0.3394	0.3385	0.3373	0.3367	0.3357		0.1003	0.1003	0.1003	0.1	0.0998	0.0997	0.0993	0.0992	0.0988	0.0987	0.0985
M24	1	6	NE_SU	SURPRISE			0.3874	0.3874	0.3848	0.3827	0.3803	0.3784	0.3758	0.3738	0.371	0.369	0.3666	0.3643	0.3618	0.3599	0.3575	0.3555	0.353	0.3508	0.3487	0.3465	0.3442	0.3425	0.3401	0.3384	0.3359	0.3339	0.3318	0.3297	0.3276	0.3261	0.3237		0.1288	0.1288	0.1286	0.1285	0.1284	0.1283	0.1279	0.1279	0.1276	0.1274	0.1273
M25	1	6	NE_SU	SURPRISE			0.4042	0.4042	0.4034	0.4018	0.401	0.3997	0.3989	0.3975	0.3966	0.3952	0.3945	0.3931	0.3923	0.3909	0.3903	0.3889	0.3881	0.3867	0.386	0.3847	0.3836	0.3826	0.382	0.3807	0.3801	0.3789	0.3782	0.377	0.3764	0.3752	0.3746		0.1301	0.1301	0.13	0.13	0.1298	0.1298	0.1295	0.1294	0.1291	0.1292	0.1289
M29	1	6	NE_SU	SURPRISE			0.3643	0.3643	0.364	0.363	0.3629	0.3625	0.3624	0.362	0.3618	0.3614	0.3612	0.3609	0.3608	0.3604	0.3604	0.36	0.3601	0.3598	0.3597	0.3594	0.3593	0.3592	0.3593	0.3591	0.3592	0.3591	0.3592	0.359	0.3591	0.3591	0.3593		0.1172	0.1172	0.1167	0.1166	0.1163	0.1158	0.1154	0.115	0.1147	0.1142	0.1139
M31	1	6	NE_SU	SURPRISE			0.4213	0.4213	0.4195	0.4185	0.417	0.4161	0.4146	0.4135	0.4118	0.4108	0.4094	0.4082	0.4068	0.4058	0.4044	0.4034	0.402	0.4009	0.3997	0.3987	0.3975	0.3967	0.3954	0.3945	0.3931	0.3922	0.391	0.39	0.3887	0.3881	0.3869		0.1128	0.1128	0.1129	0.113	0.113	0.1132	0.113	0.1132	0.1131	0.1133	0.1133
M34	1	6	NE_SU	SURPRISE			0.3257	0.3257	0.3239	0.3227	0.3211	0.32	0.3182	0.3169	0.315	0.3138	0.3121	0.3107	0.3091	0.3079	0.3061	0.3049	0.3031	0.3018	0.3004	0.2989	0.2974	0.2963	0.2945	0.2934	0.2917	0.2904	0.2888	0.2874	0.2858	0.2848	0.2831		0.0887	0.0887	0.0888	0.0888	0.0887	0.0889	0.0889	0.089	0.089	0.0892	0.0893
M35	1	6	NE_SU	SURPRISE			0.3574	0.3574	0.357	0.3563	0.3561	0.3558	0.3557	0.3553	0.3552	0.355	0.3548	0.3546	0.3545	0.3542	0.3542	0.3539	0.3541	0.3537	0.3538	0.3535	0.3535	0.3534	0.3535	0.3533	0.3533	0.3532	0.3534	0.3531	0.3533	0.3532	0.3534		0.1094	0.1094	0.1091	0.1088	0.1085	0.1082	0.1078	0.1075	0.1071	0.107	0.1067
[truncated: 180 more columns]
