# Supplementary material for: Human Observers and Automated Assessment of Dynamic Emotional Facial Expressions: KDEF-dyn Database Validation
Source: Front Psychol. 2018 Oct 26;9:2052. doi: 10.3389/fpsyg.2018.02052 (PMC6212581; doi:10.3389/fpsyg.2018.02052)
Supplement: DATASET S4 — Stimuli. Video-clip stimuli_MP4. Two hundred and forty video-clips, separated for each of six emotional expression categories (40 video-clips each). [file Data_Sheet_4.ZIP]

Archive with 502 entries (487 files):
- S4 Stimuli (Video-clips)/
- S4 Stimuli (Video-clips)/5_Neutral-Disgust/
- S4 Stimuli (Video-clips)/5_Neutral-Disgust/F31-NE-DI.mp4
- __MACOSX/
- __MACOSX/S4 Stimuli (Video-clips)/
- __MACOSX/S4 Stimuli (Video-clips)/5_Neutral-Disgust/
- __MACOSX/S4 Stimuli (Video-clips)/5_Neutral-Disgust/._F31-NE-DI.mp4
- S4 Stimuli (Video-clips)/5_Neutral-Disgust/M13-NE-DI.mp4
- __MACOSX/S4 Stimuli (Video-clips)/5_Neutral-Disgust/._M13-NE-DI.mp4
- S4 Stimuli (Video-clips)/5_Neutral-Disgust/F09-NE-DI.mp4
- __MACOSX/S4 Stimuli (Video-clips)/5_Neutral-Disgust/._F09-NE-DI.mp4
- S4 Stimuli (Video-clips)/5_Neutral-Disgust/F16-NE-DI.mp4
- __MACOSX/S4 Stimuli (Video-clips)/5_Neutral-Disgust/._F16-NE-DI.mp4
- S4 Stimuli (Video-clips)/5_Neutral-Disgust/F02-NE-DI.mp4
- __MACOSX/S4 Stimuli (Video-clips)/5_Neutral-Disgust/._F02-NE-DI.mp4
- S4 Stimuli (Video-clips)/5_Neutral-Disgust/M18-NE-DI.mp4
- __MACOSX/S4 Stimuli (Video-clips)/5_Neutral-Disgust/._M18-NE-DI.mp4
- S4 Stimuli (Video-clips)/5_Neutral-Disgust/M34-NE-DI.mp4
- __MACOSX/S4 Stimuli (Video-clips)/5_Neutral-Disgust/._M34-NE-DI.mp4
- S4 Stimuli (Video-clips)/5_Neutral-Disgust/F30-NE-DI.mp4
- __MACOSX/S4 Stimuli (Video-clips)/5_Neutral-Disgust/._F30-NE-DI.mp4
- S4 Stimuli (Video-clips)/5_Neutral-Disgust/F05-NE-DI.mp4
- __MACOSX/S4 Stimuli (Video-clips)/5_Neutral-Disgust/._F05-NE-DI.mp4
- S4 Stimuli (Video-clips)/5_Neutral-Disgust/F11-NE-DI.mp4
- __MACOSX/S4 Stimuli (Video-clips)/5_Neutral-Disgust/._F11-NE-DI.mp4
- S4 Stimuli (Video-clips)/5_Neutral-Disgust/M06-NE-DI.mp4
- __MACOSX/S4 Stimuli (Video-clips)/5_Neutral-Disgust/._M06-NE-DI.mp4
- S4 Stimuli (Video-clips)/5_Neutral-Disgust/F29-NE-DI.mp4
- __MACOSX/S4 Stimuli (Video-clips)/5_Neutral-Disgust/._F29-NE-DI.mp4
- S4 Stimuli (Video-clips)/5_Neutral-Disgust/M12-NE-DI.mp4
- __MACOSX/S4 Stimuli (Video-clips)/5_Neutral-Disgust/._M12-NE-DI.mp4
- S4 Stimuli (Video-clips)/5_Neutral-Disgust/F03-NE-DI.mp4
- __MACOSX/S4 Stimuli (Video-clips)/5_Neutral-Disgust/._F03-NE-DI.mp4
- S4 Stimuli (Video-clips)/5_Neutral-Disgust/F22-NE-DI.mp4
- __MACOSX/S4 Stimuli (Video-clips)/5_Neutral-Disgust/._F22-NE-DI.mp4
- S4 Stimuli (Video-clips)/5_Neutral-Disgust/M35-NE-DI.mp4
- __MACOSX/S4 Stimuli (Video-clips)/5_Neutral-Disgust/._M35-NE-DI.mp4
- S4 Stimuli (Video-clips)/5_Neutral-Disgust/M14-NE-DI.mp4
- __MACOSX/S4 Stimuli (Video-clips)/5_Neutral-Disgust/._M14-NE-DI.mp4
- S4 Stimuli (Video-clips)/5_Neutral-Disgust/M29-NE-DI.mp4
- __MACOSX/S4 Stimuli (Video-clips)/5_Neutral-Disgust/._M29-NE-DI.mp4
- S4 Stimuli (Video-clips)/5_Neutral-Disgust/M08-NE-DI.mp4
- __MACOSX/S4 Stimuli (Video-clips)/5_Neutral-Disgust/._M08-NE-DI.mp4
- S4 Stimuli (Video-clips)/5_Neutral-Disgust/F33-NE-DI.mp4
- __MACOSX/S4 Stimuli (Video-clips)/5_Neutral-Disgust/._F33-NE-DI.mp4
- S4 Stimuli (Video-clips)/5_Neutral-Disgust/M24-NE-DI.mp4
- __MACOSX/S4 Stimuli (Video-clips)/5_Neutral-Disgust/._M24-NE-DI.mp4
- S4 Stimuli (Video-clips)/5_Neutral-Disgust/M11-NE-DI.mp4
- __MACOSX/S4 Stimuli (Video-clips)/5_Neutral-Disgust/._M11-NE-DI.mp4
- S4 Stimuli (Video-clips)/5_Neutral-Disgust/M05-NE-DI.mp4
- __MACOSX/S4 Stimuli (Video-clips)/5_Neutral-Disgust/._M05-NE-DI.mp4
- S4 Stimuli (Video-clips)/5_Neutral-Disgust/F21-NE-DI.mp4
- __MACOSX/S4 Stimuli (Video-clips)/5_Neutral-Disgust/._F21-NE-DI.mp4
- S4 Stimuli (Video-clips)/5_Neutral-Disgust/F35-NE-DI.mp4
- __MACOSX/S4 Stimuli (Video-clips)/5_Neutral-Disgust/._F35-NE-DI.mp4
- S4 Stimuli (Video-clips)/5_Neutral-Disgust/F14-NE-DI.mp4
- __MACOSX/S4 Stimuli (Video-clips)/5_Neutral-Disgust/._F14-NE-DI.mp4
- S4 Stimuli (Video-clips)/5_Neutral-Disgust/M17-NE-DI.mp4
- __MACOSX/S4 Stimuli (Video-clips)/5_Neutral-Disgust/._M17-NE-DI.mp4
- S4 Stimuli (Video-clips)/5_Neutral-Disgust/M03-NE-DI.mp4
- __MACOSX/S4 Stimuli (Video-clips)/5_Neutral-Disgust/._M03-NE-DI.mp4
- S4 Stimuli (Video-clips)/5_Neutral-Disgust/F19-NE-DI.mp4
- __MACOSX/S4 Stimuli (Video-clips)/5_Neutral-Disgust/._F19-NE-DI.mp4
- S4 Stimuli (Video-clips)/5_Neutral-Disgust/M22-NE-DI.mp4
- __MACOSX/S4 Stimuli (Video-clips)/5_Neutral-Disgust/._M22-NE-DI.mp4
- S4 Stimuli (Video-clips)/5_Neutral-Disgust/F07-NE-DI.mp4
- __MACOSX/S4 Stimuli (Video-clips)/5_Neutral-Disgust/._F07-NE-DI.mp4
- S4 Stimuli (Video-clips)/5_Neutral-Disgust/F13-NE-DI.mp4
- __MACOSX/S4 Stimuli (Video-clips)/5_Neutral-Disgust/._F13-NE-DI.mp4
- S4 Stimuli (Video-clips)/5_Neutral-Disgust/M09-NE-DI.mp4
- __MACOSX/S4 Stimuli (Video-clips)/5_Neutral-Disgust/._M09-NE-DI.mp4
- S4 Stimuli (Video-clips)/5_Neutral-Disgust/F26-NE-DI.mp4
- __MACOSX/S4 Stimuli (Video-clips)/5_Neutral-Disgust/._F26-NE-DI.mp4
- S4 Stimuli (Video-clips)/5_Neutral-Disgust/M31-NE-DI.mp4
- __MACOSX/S4 Stimuli (Video-clips)/5_Neutral-Disgust/._M31-NE-DI.mp4
- S4 Stimuli (Video-clips)/5_Neutral-Disgust/M25-NE-DI.mp4
- __MACOSX/S4 Stimuli (Video-clips)/5_Neutral-Disgust/._M25-NE-DI.mp4
- S4 Stimuli (Video-clips)/5_Neutral-Disgust/M10-NE-DI.mp4
- __MACOSX/S4 Stimuli (Video-clips)/5_Neutral-Disgust/._M10-NE-DI.mp4
- S4 Stimuli (Video-clips)/5_Neutral-Disgust/F20-NE-DI.mp4
- __MACOSX/S4 Stimuli (Video-clips)/5_Neutral-Disgust/._F20-NE-DI.mp4
- S4 Stimuli (Video-clips)/5_Neutral-Disgust/F01-NE-DI.mp4
- __MACOSX/S4 Stimuli (Video-clips)/5_Neutral-Disgust/._F01-NE-DI.mp4
- S4 Stimuli (Video-clips)/5_Neutral-Disgust/M23-NE-DI.mp4
- __MACOSX/S4 Stimuli (Video-clips)/5_Neutral-Disgust/._M23-NE-DI.mp4
- __MACOSX/S4 Stimuli (Video-clips)/._5_Neutral-Disgust
- S4 Stimuli (Video-clips)/4_Neutral-Sadness/
- S4 Stimuli (Video-clips)/4_Neutral-Sadness/F31-NE-SA.mp4
- __MACOSX/S4 Stimuli (Video-clips)/4_Neutral-Sadness/
- __MACOSX/S4 Stimuli (Video-clips)/4_Neutral-Sadness/._F31-NE-SA.mp4
- S4 Stimuli (Video-clips)/4_Neutral-Sadness/F09-NE-SA.mp4
- __MACOSX/S4 Stimuli (Video-clips)/4_Neutral-Sadness/._F09-NE-SA.mp4
- S4 Stimuli (Video-clips)/4_Neutral-Sadness/M13-NE-SA.mp4
- __MACOSX/S4 Stimuli (Video-clips)/4_Neutral-Sadness/._M13-NE-SA.mp4
- S4 Stimuli (Video-clips)/4_Neutral-Sadness/M18-NE-SA.mp4
- __MACOSX/S4 Stimuli (Video-clips)/4_Neutral-Sadness/._M18-NE-SA.mp4
- S4 Stimuli (Video-clips)/4_Neutral-Sadness/F02-NE-SA.mp4
- __MACOSX/S4 Stimuli (Video-clips)/4_Neutral-Sadness/._F02-NE-SA.mp4
- S4 Stimuli (Video-clips)/4_Neutral-Sadness/F16-NE-SA.mp4
- __MACOSX/S4 Stimuli (Video-clips)/4_Neutral-Sadness/._F16-NE-SA.mp4
- S4 Stimuli (Video-clips)/4_Neutral-Sadness/M34-NE-SA.mp4
- __MACOSX/S4 Stimuli (Video-clips)/4_Neutral-Sadness/._M34-NE-SA.mp4
- S4 Stimuli (Video-clips)/4_Neutral-Sadness/F11-NE-SA.mp4
- __MACOSX/S4 Stimuli (Video-clips)/4_Neutral-Sadness/._F11-NE-SA.mp4
- S4 Stimuli (Video-clips)/4_Neutral-Sadness/F05-NE-SA.mp4
- __MACOSX/S4 Stimuli (Video-clips)/4_Neutral-Sadness/._F05-NE-SA.mp4
- S4 Stimuli (Video-clips)/4_Neutral-Sadness/F30-NE-SA.mp4
- __MACOSX/S4 Stimuli (Video-clips)/4_Neutral-Sadness/._F30-NE-SA.mp4
- S4 Stimuli (Video-clips)/4_Neutral-Sadness/F29-NE-SA.mp4
- __MACOSX/S4 Stimuli (Video-clips)/4_Neutral-Sadness/._F29-NE-SA.mp4
- S4 Stimuli (Video-clips)/4_Neutral-Sadness/M12-NE-SA.mp4
- __MACOSX/S4 Stimuli (Video-clips)/4_Neutral-Sadness/._M12-NE-SA.mp4
- S4 Stimuli (Video-clips)/4_Neutral-Sadness/M06-NE-SA.mp4
- __MACOSX/S4 Stimuli (Video-clips)/4_Neutral-Sadness/._M06-NE-SA.mp4
- S4 Stimuli (Video-clips)/4_Neutral-Sadness/F22-NE-SA.mp4
- __MACOSX/S4 Stimuli (Video-clips)/4_Neutral-Sadness/._F22-NE-SA.mp4
- S4 Stimuli (Video-clips)/4_Neutral-Sadness/F03-NE-SA.mp4
- __MACOSX/S4 Stimuli (Video-clips)/4_Neutral-Sadness/._F03-NE-SA.mp4
- S4 Stimuli (Video-clips)/4_Neutral-Sadness/M14-NE-SA.mp4
- __MACOSX/S4 Stimuli (Video-clips)/4_Neutral-Sadness/._M14-NE-SA.mp4
- S4 Stimuli (Video-clips)/4_Neutral-Sadness/M35-NE-SA.mp4
- __MACOSX/S4 Stimuli (Video-clips)/4_Neutral-Sadness/._M35-NE-SA.mp4
- S4 Stimuli (Video-clips)/4_Neutral-Sadness/M08-NE-SA.mp4
- __MACOSX/S4 Stimuli (Video-clips)/4_Neutral-Sadness/._M08-NE-SA.mp4
- S4 Stimuli (Video-clips)/4_Neutral-Sadness/F33-NE-SA.mp4
- __MACOSX/S4 Stimuli (Video-clips)/4_Neutral-Sadness/._F33-NE-SA.mp4
- S4 Stimuli (Video-clips)/4_Neutral-Sadness/M29-NE-SA.mp4
- __MACOSX/S4 Stimuli (Video-clips)/4_Neutral-Sadness/._M29-NE-SA.mp4
- S4 Stimuli (Video-clips)/4_Neutral-Sadness/M05-NE-SA.mp4
- __MACOSX/S4 Stimuli (Video-clips)/4_Neutral-Sadness/._M05-NE-SA.mp4
- S4 Stimuli (Video-clips)/4_Neutral-Sadness/M11-NE-SA.mp4
- __MACOSX/S4 Stimuli (Video-clips)/4_Neutral-Sadness/._M11-NE-SA.mp4
- S4 Stimuli (Video-clips)/4_Neutral-Sadness/M24-NE-SA.mp4
- __MACOSX/S4 Stimuli (Video-clips)/4_Neutral-Sadness/._M24-NE-SA.mp4
- S4 Stimuli (Video-clips)/4_Neutral-Sadness/F14-NE-SA.mp4
- __MACOSX/S4 Stimuli (Video-clips)/4_Neutral-Sadness/._F14-NE-SA.mp4
- S4 Stimuli (Video-clips)/4_Neutral-Sadness/F35-NE-SA.mp4
- __MACOSX/S4 Stimuli (Video-clips)/4_Neutral-Sadness/._F35-NE-SA.mp4
- S4 Stimuli (Video-clips)/4_Neutral-Sadness/F21-NE-SA.mp4
- __MACOSX/S4 Stimuli (Video-clips)/4_Neutral-Sadness/._F21-NE-SA.mp4
- S4 Stimuli (Video-clips)/4_Neutral-Sadness/F19-NE-SA.mp4
- __MACOSX/S4 Stimuli (Video-clips)/4_Neutral-Sadness/._F19-NE-SA.mp4
- S4 Stimuli (Video-clips)/4_Neutral-Sadness/M22-NE-SA.mp4
- __MACOSX/S4 Stimuli (Video-clips)/4_Neutral-Sadness/._M22-NE-SA.mp4
- S4 Stimuli (Video-clips)/4_Neutral-Sadness/M03-NE-SA.mp4
- __MACOSX/S4 Stimuli (Video-clips)/4_Neutral-Sadness/._M03-NE-SA.mp4
- S4 Stimuli (Video-clips)/4_Neutral-Sadness/M17-NE-SA.mp4
- __MACOSX/S4 Stimuli (Video-clips)/4_Neutral-Sadness/._M17-NE-SA.mp4
- S4 Stimuli (Video-clips)/4_Neutral-Sadness/F26-NE-SA.mp4
- __MACOSX/S4 Stimuli (Video-clips)/4_Neutral-Sadness/._F26-NE-SA.mp4
- S4 Stimuli (Video-clips)/4_Neutral-Sadness/M09-NE-SA.mp4
- __MACOSX/S4 Stimuli (Video-clips)/4_Neutral-Sadness/._M09-NE-SA.mp4
- S4 Stimuli (Video-clips)/4_Neutral-Sadness/F13-NE-SA.mp4
- __MACOSX/S4 Stimuli (Video-clips)/4_Neutral-Sadness/._F13-NE-SA.mp4
- S4 Stimuli (Video-clips)/4_Neutral-Sadness/F07-NE-SA.mp4
- __MACOSX/S4 Stimuli (Video-clips)/4_Neutral-Sadness/._F07-NE-SA.mp4
- S4 Stimuli (Video-clips)/4_Neutral-Sadness/M10-NE-SA.mp4
- __MACOSX/S4 Stimuli (Video-clips)/4_Neutral-Sadness/._M10-NE-SA.mp4
- S4 Stimuli (Video-clips)/4_Neutral-Sadness/M25-NE-SA.mp4
- __MACOSX/S4 Stimuli (Video-clips)/4_Neutral-Sadness/._M25-NE-SA.mp4
- S4 Stimuli (Video-clips)/4_Neutral-Sadness/M31-NE-SA.mp4
- __MACOSX/S4 Stimuli (Video-clips)/4_Neutral-Sadness/._M31-NE-SA.mp4
- S4 Stimuli (Video-clips)/4_Neutral-Sadness/F01-NE-SA.mp4
- __MACOSX/S4 Stimuli (Video-clips)/4_Neutral-Sadness/._F01-NE-SA.mp4
- S4 Stimuli (Video-clips)/4_Neutral-Sadness/F20-NE-SA.mp4
- __MACOSX/S4 Stimuli (Video-clips)/4_Neutral-Sadness/._F20-NE-SA.mp4
- S4 Stimuli (Video-clips)/4_Neutral-Sadness/M23-NE-SA.mp4
- __MACOSX/S4 Stimuli (Video-clips)/4_Neutral-Sadness/._M23-NE-SA.mp4
- __MACOSX/S4 Stimuli (Video-clips)/._4_Neutral-Sadness
- S4 Stimuli (Video-clips)/6_Neutral-Surprise/
- S4 Stimuli (Video-clips)/6_Neutral-Surprise/F09-NE-SU.mp4
- __MACOSX/S4 Stimuli (Video-clips)/6_Neutral-Surprise/
- __MACOSX/S4 Stimuli (Video-clips)/6_Neutral-Surprise/._F09-NE-SU.mp4
- S4 Stimuli (Video-clips)/6_Neutral-Surprise/M13-NE-SU.mp4
- __MACOSX/S4 Stimuli (Video-clips)/6_Neutral-Surprise/._M13-NE-SU.mp4
- S4 Stimuli (Video-clips)/6_Neutral-Surprise/F31-NE-SU.mp4
- __MACOSX/S4 Stimuli (Video-clips)/6_Neutral-Surprise/._F31-NE-SU.mp4
- S4 Stimuli (Video-clips)/6_Neutral-Surprise/M34-NE-SU.mp4
- __MACOSX/S4 Stimuli (Video-clips)/6_Neutral-Surprise/._M34-NE-SU.mp4
- S4 Stimuli (Video-clips)/6_Neutral-Surprise/M18-NE-SU.mp4
- __MACOSX/S4 Stimuli (Video-clips)/6_Neutral-Surprise/._M18-NE-SU.mp4
- S4 Stimuli (Video-clips)/6_Neutral-Surprise/F02-NE-SU.mp4
- __MACOSX/S4 Stimuli (Video-clips)/6_Neutral-Surprise/._F02-NE-SU.mp4
- S4 Stimuli (Video-clips)/6_Neutral-Surprise/F16-NE-SU.mp4
- __MACOSX/S4 Stimuli (Video-clips)/6_Neutral-Surprise/._F16-NE-SU.mp4
- S4 Stimuli (Video-clips)/6_Neutral-Surprise/F29-NE-SU.mp4
- __MACOSX/S4 Stimuli (Video-clips)/6_Neutral-Surprise/._F29-NE-SU.mp4
- S4 Stimuli (Video-clips)/6_Neutral-Surprise/M12-NE-SU.mp4
- __MACOSX/S4 Stimuli (Video-clips)/6_Neutral-Surprise/._M12-NE-SU.mp4
- S4 Stimuli (Video-clips)/6_Neutral-Surprise/M06-NE-SU.mp4
- __MACOSX/S4 Stimuli (Video-clips)/6_Neutral-Surprise/._M06-NE-SU.mp4
- S4 Stimuli (Video-clips)/6_Neutral-Surprise/F11-NE-SU.mp4
- __MACOSX/S4 Stimuli (Video-clips)/6_Neutral-Surprise/._F11-NE-SU.mp4
- S4 Stimuli (Video-clips)/6_Neutral-Surprise/F05-NE-SU.mp4
- __MACOSX/S4 Stimuli (Video-clips)/6_Neutral-Surprise/._F05-NE-SU.mp4
- S4 Stimuli (Video-clips)/6_Neutral-Surprise/F30-NE-SU.mp4
- __MACOSX/S4 Stimuli (Video-clips)/6_Neutral-Surprise/._F30-NE-SU.mp4
- S4 Stimuli (Video-clips)/6_Neutral-Surprise/M14-NE-SU.mp4
- __MACOSX/S4 Stimuli (Video-clips)/6_Neutral-Surprise/._M14-NE-SU.mp4
- S4 Stimuli (Video-clips)/6_Neutral-Surprise/M35-NE-SU.mp4
- __MACOSX/S4 Stimuli (Video-clips)/6_Neutral-Surprise/._M35-NE-SU.mp4
- S4 Stimuli (Video-clips)/6_Neutral-Surprise/F22-NE-SU.mp4
- __MACOSX/S4 Stimuli (Video-clips)/6_Neutral-Surprise/._F22-NE-SU.mp4
- S4 Stimuli (Video-clips)/6_Neutral-Surprise/F03-NE-SU.mp4
- __MACOSX/S4 Stimuli (Video-clips)/6_Neutral-Surprise/._F03-NE-SU.mp4
- S4 Stimuli (Video-clips)/6_Neutral-Surprise/M05-NE-SU.mp4
- __MACOSX/S4 Stimuli (Video-clips)/6_Neutral-Surprise/._M05-NE-SU.mp4
- S4 Stimuli (Video-clips)/6_Neutral-Surprise/M11-NE-SU.mp4
- __MACOSX/S4 Stimuli (Video-clips)/6_Neutral-Surprise/._M11-NE-SU.mp4
- S4 Stimuli (Video-clips)/6_Neutral-Surprise/M24-NE-SU.mp4
- __MACOSX/S4 Stimuli (Video-clips)/6_Neutral-Surprise/._M24-NE-SU.mp4
- S4 Stimuli (Video-clips)/6_Neutral-Surprise/M08-NE-SU.mp4
- __MACOSX/S4 Stimuli (Video-clips)/6_Neutral-Surprise/._M08-NE-SU.mp4
- S4 Stimuli (Video-clips)/6_Neutral-Surprise/F33-NE-SU.mp4
- __MACOSX/S4 Stimuli (Video-clips)/6_Neutral-Surprise/._F33-NE-SU.mp4
- S4 Stimuli (Video-clips)/6_Neutral-Surprise/M29-NE-SU.mp4
- __MACOSX/S4 Stimuli (Video-clips)/6_Neutral-Surprise/._M29-NE-SU.mp4
- S4 Stimuli (Video-clips)/6_Neutral-Surprise/F19-NE-SU.mp4
- __MACOSX/S4 Stimuli (Video-clips)/6_Neutral-Surprise/._F19-NE-SU.mp4
- S4 Stimuli (Video-clips)/6_Neutral-Surprise/M22-NE-SU.mp4
- __MACOSX/S4 Stimuli (Video-clips)/6_Neutral-Surprise/._M22-NE-SU.mp4
- S4 Stimuli (Video-clips)/6_Neutral-Surprise/M03-NE-SU.mp4
- __MACOSX/S4 Stimuli (Video-clips)/6_Neutral-Surprise/._M03-NE-SU.mp4
- S4 Stimuli (Video-clips)/6_Neutral-Surprise/M17-NE-SU.mp4
- __MACOSX/S4 Stimuli (Video-clips)/6_Neutral-Surprise/._M17-NE-SU.mp4
- S4 Stimuli (Video-clips)/6_Neutral-Surprise/F14-NE-SU.mp4
- __MACOSX/S4 Stimuli (Video-clips)/6_Neutral-Surprise/._F14-NE-SU.mp4
- S4 Stimuli (Video-clips)/6_Neutral-Surprise/F35-NE-SU.mp4
- __MACOSX/S4 Stimuli (Video-clips)/6_Neutral-Surprise/._F35-NE-SU.mp4
- S4 Stimuli (Video-clips)/6_Neutral-Surprise/F21-NE-SU.mp4
- __MACOSX/S4 Stimuli (Video-clips)/6_Neutral-Surprise/._F21-NE-SU.mp4
- S4 Stimuli (Video-clips)/6_Neutral-Surprise/M10-NE-SU.mp4
- __MACOSX/S4 Stimuli (Video-clips)/6_Neutral-Surprise/._M10-NE-SU.mp4
- S4 Stimuli (Video-clips)/6_Neutral-Surprise/M25-NE-SU.mp4
- __MACOSX/S4 Stimuli (Video-clips)/6_Neutral-Surprise/._M25-NE-SU.mp4
- S4 Stimuli (Video-clips)/6_Neutral-Surprise/M31-NE-SU.mp4
- __MACOSX/S4 Stimuli (Video-clips)/6_Neutral-Surprise/._M31-NE-SU.mp4
- S4 Stimuli (Video-clips)/6_Neutral-Surprise/F26-NE-SU.mp4
- __MACOSX/S4 Stimuli (Video-clips)/6_Neutral-Surprise/._F26-NE-SU.mp4
- S4 Stimuli (Video-clips)/6_Neutral-Surprise/M09-NE-SU.mp4
- __MACOSX/S4 Stimuli (Video-clips)/6_Neutral-Surprise/._M09-NE-SU.mp4
- S4 Stimuli (Video-clips)/6_Neutral-Surprise/F13-NE-SU.mp4
- __MACOSX/S4 Stimuli (Video-clips)/6_Neutral-Surprise/._F13-NE-SU.mp4
- S4 Stimuli (Video-clips)/6_Neutral-Surprise/F07-NE-SU.mp4
- __MACOSX/S4 Stimuli (Video-clips)/6_Neutral-Surprise/._F07-NE-SU.mp4
- S4 Stimuli (Video-clips)/6_Neutral-Surprise/M23-NE-SU.mp4
- __MACOSX/S4 Stimuli (Video-clips)/6_Neutral-Surprise/._M23-NE-SU.mp4
- S4 Stimuli (Video-clips)/6_Neutral-Surprise/F01-NE-SU.mp4
- __MACOSX/S4 Stimuli (Video-clips)/6_Neutral-Surprise/._F01-NE-SU.mp4
- S4 Stimuli (Video-clips)/6_Neutral-Surprise/F20-NE-SU.mp4
- __MACOSX/S4 Stimuli (Video-clips)/6_Neutral-Surprise/._F20-NE-SU.mp4
- __MACOSX/S4 Stimuli (Video-clips)/._6_Neutral-Surprise
- S4 Stimuli (Video-clips)/3_Neutral-Fear/
- S4 Stimuli (Video-clips)/3_Neutral-Fear/M34-NE-FE.mp4
- __MACOSX/S4 Stimuli (Video-clips)/3_Neutral-Fear/
- __MACOSX/S4 Stimuli (Video-clips)/3_Neutral-Fear/._M34-NE-FE.mp4
- S4 Stimuli (Video-clips)/3_Neutral-Fear/M18-NE-FE.mp4
- __MACOSX/S4 Stimuli (Video-clips)/3_Neutral-Fear/._M18-NE-FE.mp4
- S4 Stimuli (Video-clips)/3_Neutral-Fear/F02-NE-FE.mp4
- __MACOSX/S4 Stimuli (Video-clips)/3_Neutral-Fear/._F02-NE-FE.mp4
- S4 Stimuli (Video-clips)/3_Neutral-Fear/F16-NE-FE.mp4
- __MACOSX/S4 Stimuli (Video-clips)/3_Neutral-Fear/._F16-NE-FE.mp4
- S4 Stimuli (Video-clips)/3_Neutral-Fear/F09-NE-FE.mp4
- __MACOSX/S4 Stimuli (Video-clips)/3_Neutral-Fear/._F09-NE-FE.mp4
- S4 Stimuli (Video-clips)/3_Neutral-Fear/M13-NE-FE.mp4
- __MACOSX/S4 Stimuli (Video-clips)/3_Neutral-Fear/._M13-NE-FE.mp4
- S4 Stimuli (Video-clips)/3_Neutral-Fear/F31-NE-FE.mp4
- __MACOSX/S4 Stimuli (Video-clips)/3_Neutral-Fear/._F31-NE-FE.mp4
- S4 Stimuli (Video-clips)/3_Neutral-Fear/M14-NE-FE.mp4
- __MACOSX/S4 Stimuli (Video-clips)/3_Neutral-Fear/._M14-NE-FE.mp4
- S4 Stimuli (Video-clips)/3_Neutral-Fear/M35-NE-FE.mp4
- __MACOSX/S4 Stimuli (Video-clips)/3_Neutral-Fear/._M35-NE-FE.mp4
- S4 Stimuli (Video-clips)/3_Neutral-Fear/F22-NE-FE.mp4
- __MACOSX/S4 Stimuli (Video-clips)/3_Neutral-Fear/._F22-NE-FE.mp4
- S4 Stimuli (Video-clips)/3_Neutral-Fear/F03-NE-FE.mp4
- __MACOSX/S4 Stimuli (Video-clips)/3_Neutral-Fear/._F03-NE-FE.mp4
- S4 Stimuli (Video-clips)/3_Neutral-Fear/M12-NE-FE.mp4
- __MACOSX/S4 Stimuli (Video-clips)/3_Neutral-Fear/._M12-NE-FE.mp4
- S4 Stimuli (Video-clips)/3_Neutral-Fear/F29-NE-FE.mp4
- __MACOSX/S4 Stimuli (Video-clips)/3_Neutral-Fear/._F29-NE-FE.mp4
- S4 Stimuli (Video-clips)/3_Neutral-Fear/M06-NE-FE.mp4
- __MACOSX/S4 Stimuli (Video-clips)/3_Neutral-Fear/._M06-NE-FE.mp4
- S4 Stimuli (Video-clips)/3_Neutral-Fear/F11-NE-FE.mp4
- __MACOSX/S4 Stimuli (Video-clips)/3_Neutral-Fear/._F11-NE-FE.mp4
- S4 Stimuli (Video-clips)/3_Neutral-Fear/F05-NE-FE.mp4
- __MACOSX/S4 Stimuli (Video-clips)/3_Neutral-Fear/._F05-NE-FE.mp4
- S4 Stimuli (Video-clips)/3_Neutral-Fear/F30-NE-FE.mp4
- __MACOSX/S4 Stimuli (Video-clips)/3_Neutral-Fear/._F30-NE-FE.mp4
- S4 Stimuli (Video-clips)/3_Neutral-Fear/M22-NE-FE.mp4
- __MACOSX/S4 Stimuli (Video-clips)/3_Neutral-Fear/._M22-NE-FE.mp4
- S4 Stimuli (Video-clips)/3_Neutral-Fear/F19-NE-FE.mp4
- __MACOSX/S4 Stimuli (Video-clips)/3_Neutral-Fear/._F19-NE-FE.mp4
- S4 Stimuli (Video-clips)/3_Neutral-Fear/M03-NE-FE.mp4
- __MACOSX/S4 Stimuli (Video-clips)/3_Neutral-Fear/._M03-NE-FE.mp4
- S4 Stimuli (Video-clips)/3_Neutral-Fear/M17-NE-FE.mp4
- __MACOSX/S4 Stimuli (Video-clips)/3_Neutral-Fear/._M17-NE-FE.mp4
- S4 Stimuli (Video-clips)/3_Neutral-Fear/F14-NE-FE.mp4
- __MACOSX/S4 Stimuli (Video-clips)/3_Neutral-Fear/._F14-NE-FE.mp4
- S4 Stimuli (Video-clips)/3_Neutral-Fear/F35-NE-FE.mp4
- __MACOSX/S4 Stimuli (Video-clips)/3_Neutral-Fear/._F35-NE-FE.mp4
[truncated: 202 more entries]
